# Supplementary material for: Bis(η5-cyclo­penta­dien­yl)bis­(2,4,6-tri­methyl­phenyl­tellurolato)zirconium(IV)
Source: Acta Crystallogr Sect E Struct Rep Online. 2008 Apr 16;64(Pt 5):m667. doi: 10.1107/S1600536808009574 (PMC2961163; doi:10.1107/S1600536808009574)
Supplement: Supplementary file 1 [file e-64-0m667-sup1.cif]

##############################################################################
###                                                                        ###
###        Electronic paper (Acta Crystallographica Section E)             ###
###                                                                        ###
##############################################################################
#                                                                            #
# This CIF contains the data in a paper accepted for publication in Acta     #
# Crystallographica Section E. It conforms to the requirements of Notes      #
# for Authors for Section E, and has been peer reviewed under the auspices   #
# of the IUCr Commission on Journals.                                        #
#                                                                            #
# Full details of the Crystallographic Information File format               #
# are given in the paper "The Crystallographic Information File (CIF):       #
# a New Standard Archive File for Crystallography" by S. R. Hall, F. H.      #
# Allen and I. D. Brown [Acta Cryst. (1991), A47, 655-685].                  #
#                                                                            #
# The current version of the core CIF dictionary is obtainable from          #
# ftp://ftp.iucr.org/pub/cif_core.dic. The current version number is 2.4.    #
#                                                                            #
# Software is freely available for graphical display of the structure(s) in  #
# this CIF.  For information consult the CIF home page http://www.iucr.org/  #
# cif/home.html                                                              #
#                                                                            #
# This file may be used for bona fide research purposes within the           #
# scientific community so long as proper attribution is given to the journal # 
# article from which it was obtained.                                        #
#                                                                            #
##############################################################################
                                             
data_I
_audit_creation_method     'SHELXL-97 + hand edit'
_chemical_name_systematic
;
Bis(\h^5^-cyclopentadienyl)bis(2,4,6-trimethylphenyltellurolato)zirconium(IV)
;
_chemical_name_common     ?
_chemical_formula_moiety     'C28 H32 Te2 Zr'
_chemical_formula_sum     'C28 H32 Te2 Zr'
_chemical_formula_structural     '(C5 H5)2 (C9 H11 Te)2 Zr'
_chemical_formula_iupac     '[Zr (C5 H5)2 (C9 H11 Te)2]'
_chemical_formula_weight     714.96
_chemical_melting_point     ?
_symmetry_cell_setting     orthorhombic
_symmetry_space_group_name_H-M     'A b a 2'
_symmetry_space_group_name_Hall     'A 2 -2ac'
loop_
    _symmetry_equiv_pos_as_xyz
    'x, y, z'
    '-x, -y, z'
    'x+1/2, -y+1/2, z'
    '-x+1/2, y+1/2, z'
    'x, y+1/2, z+1/2'
    '-x, -y+1/2, z+1/2'
    'x+1/2, -y+1, z+1/2'
    '-x+1/2, y+1, z+1/2'
_cell_length_a     9.0483(15)
_cell_length_b     21.881(6)
_cell_length_c     13.806(4)
_cell_angle_alpha     90.00
_cell_angle_beta     90.00
_cell_angle_gamma     90.00
_cell_volume     2733.3(12)
_cell_formula_units_Z     4
_cell_measurement_reflns_used     7078
_cell_measurement_theta_min     2.91
_cell_measurement_theta_max     27.48
_cell_measurement_temperature     120(2)
_exptl_crystal_description     plate
_exptl_crystal_colour     red
_exptl_crystal_size_max     0.20
_exptl_crystal_size_mid     0.10
_exptl_crystal_size_min     0.02
_exptl_crystal_density_diffrn     1.737
_exptl_crystal_density_meas     ?
_exptl_crystal_density_method     'not measured'
_exptl_crystal_F_000     1376
_exptl_absorpt_coefficient_mu     2.507
_exptl_absorpt_correction_type     multi-scan
_exptl_absorpt_process_details     '(SADABS; Sheldrick, 2007)'
_exptl_absorpt_correction_T_min     0.7582
_exptl_absorpt_correction_T_max     0.9514
_exptl_special_details
;
;
_diffrn_ambient_temperature     120(2)
_diffrn_radiation_type     MoK\a
_diffrn_radiation_wavelength     0.71073
_diffrn_radiation_source     'Bruker-Nonius FR591 rotating anode'
_diffrn_radiation_monochromator     'graphite'
_diffrn_measurement_device_type     'Bruker Nonius KappaCCD'
_diffrn_measurement_method     '\f and \w'
_diffrn_detector_area_resol_mean     ?
_diffrn_reflns_number     9201
_diffrn_reflns_av_R_equivalents     0.0586
_diffrn_reflns_av_sigmaI/netI     0.0724
_diffrn_reflns_theta_min     3.49
_diffrn_reflns_theta_max     27.51
_diffrn_reflns_theta_full     27.51
_diffrn_measured_fraction_theta_max     0.998
_diffrn_measured_fraction_theta_full     0.998
_diffrn_reflns_limit_h_min     -9
_diffrn_reflns_limit_h_max     11
_diffrn_reflns_limit_k_min     -28
_diffrn_reflns_limit_k_max     26
_diffrn_reflns_limit_l_min     -17
_diffrn_reflns_limit_l_max     16
_diffrn_standards_number     0
_diffrn_standards_interval_count     ?
_diffrn_standards_interval_time     ?
_diffrn_standards_decay_%     ?
_refine_special_details
;
Refinement of <i>F</i>^2^ against ALL reflections. The weighted <i>R</i>-factor
<i>wR</i> and goodness of fit <i>S</i> are based on <i>F</i>^2^, conventional
<i>R</i>-factors <i>R</i> are based on <i>F</i>, with <i>F</i> set to zero for
negative <i>F</i>^2^. The threshold expression of <i>F</i>^2^ >
\s(<i>F</i>^2^) is used only for calculating <i>R</i>-factors(gt) <i>etc</i>.
and is not relevant to the choice of reflections for refinement.
<i>R</i>-factors based on <i>F</i>^2^ are statistically about twice as large
as those based on <i>F</i>, and <i>R</i>- factors based on ALL data will be
even larger.
;
_reflns_number_total     3046
_reflns_number_gt     2444
_reflns_threshold_expression     I>2\s(I)
_refine_ls_structure_factor_coef     Fsqd
_refine_ls_matrix_type     full
_refine_ls_R_factor_all     0.0581
_refine_ls_R_factor_gt     0.0404
_refine_ls_wR_factor_gt     0.0798
_refine_ls_wR_factor_ref     0.0873
_refine_ls_goodness_of_fit_ref     1.047
_refine_ls_restrained_S_all     1.046
_refine_ls_number_reflns     3046
_refine_ls_number_parameters     145
_refine_ls_number_restraints     1
_refine_ls_hydrogen_treatment     constr
_refine_ls_weighting_scheme     calc
_refine_ls_weighting_details
              'w=1/[\s^2^(Fo^2^)+(0.0276P)^2^+1.8865P] where P=(Fo^2^+2Fc^2^)/3'
_atom_sites_solution_hydrogens     geom
_atom_sites_solution_primary     direct
_atom_sites_solution_secondary     difmap
_refine_ls_shift/su_max     0.001
_refine_ls_shift/su_mean     0.000
_refine_diff_density_max     1.500
_refine_diff_density_min     -1.163
_refine_ls_extinction_method     none
_refine_ls_extinction_coef     ?
_refine_ls_abs_structure_details     'Flack (1983), 1405 Friedel pairs'
_refine_ls_abs_structure_Flack     0.14(5)
loop_
    _atom_type_symbol
    _atom_type_description
    _atom_type_scat_dispersion_real
    _atom_type_scat_dispersion_imag
    _atom_type_scat_source
    'C' 'C' 0.0033 0.0016
                         'International Tables Vol C Tables 4.2.6.8 and 6.1.1.4'
    'H' 'H' 0.0000 0.0000
                         'International Tables Vol C Tables 4.2.6.8 and 6.1.1.4'
    'Zr' 'Zr' -2.9673 0.5597
                         'International Tables Vol C Tables 4.2.6.8 and 6.1.1.4'
    'Te' 'Te' -0.5308 1.6751
                         'International Tables Vol C Tables 4.2.6.8 and 6.1.1.4'
_computing_data_collection
                    'COLLECT (Hooft, 1998) and DENZO (Otwinowski & Minor, 1997)'
_computing_cell_refinement
                    'COLLECT (Hooft, 1998) and DENZO (Otwinowski & Minor, 1997)'
_computing_data_reduction
                    'COLLECT (Hooft, 1998) and DENZO (Otwinowski & Minor, 1997)'
_computing_structure_solution     'SHELXS97 (Sheldrick, 2008)'
_computing_structure_refinement     'SHELXL97 (Sheldrick, 2008)'
_computing_molecular_graphics     'ORTEPII (Johnson, 1976)'
_computing_publication_material     'SHELXL97 (Sheldrick, 2008)'
loop_
    _atom_site_type_symbol
    _atom_site_label
    _atom_site_fract_x
    _atom_site_fract_y
    _atom_site_fract_z
    _atom_site_U_iso_or_equiv
    _atom_site_adp_type
    _atom_site_calc_flag
    _atom_site_refinement_flags
    _atom_site_occupancy
    _atom_site_disorder_assembly
    _atom_site_disorder_group
    Zr Zr1 0.5000 0.5000 -0.06403(8) 0.01613(16) Uani d S 1 . .
    Te Te1 0.74620(4) 0.522546(15) 0.06201(7) 0.02158(12) Uani d . 1 . .
    C C1 0.4387(14) 0.6120(4) -0.0508(8) 0.066(3) Uani d . 1 . .
    H H1 0.4389 0.6355 0.0070 0.079 Uiso calc R 1 . .
    C C2 0.3184(8) 0.5854(4) -0.0922(6) 0.043(2) Uani d . 1 . .
    H H2 0.2208 0.5869 -0.0670 0.052 Uiso calc R 1 . .
    C C3 0.3574(7) 0.5607(3) -0.1807(6) 0.0324(16) Uani d . 1 . .
    H H3 0.2915 0.5453 -0.2284 0.039 Uiso calc R 1 . .
    C C4 0.5054(9) 0.5768(3) -0.1952(7) 0.051(2) Uani d . 1 . .
    H H4 0.5578 0.5726 -0.2544 0.062 Uiso calc R 1 . .
    C C5 0.5545(11) 0.6072(4) -0.1164(10) 0.067(4) Uani d . 1 . .
    H H5 0.6475 0.6271 -0.1110 0.081 Uiso calc R 1 . .
    C C6 0.7316(6) 0.6154(3) 0.1121(5) 0.0222(14) Uani d . 1 . .
    C C7 0.6309(7) 0.6307(3) 0.1845(4) 0.0221(16) Uani d . 1 . .
    C C8 0.6241(7) 0.6926(3) 0.2140(6) 0.0278(15) Uani d . 1 . .
    H H8 0.5545 0.7039 0.2624 0.033 Uiso calc R 1 . .
    C C9 0.7141(8) 0.7370(4) 0.1756(6) 0.0293(19) Uani d . 1 . .
    C C10 0.8146(8) 0.7201(3) 0.1041(6) 0.0312(17) Uani d . 1 . .
    H H10 0.8773 0.7502 0.0764 0.037 Uiso calc R 1 . .
    C C11 0.8248(6) 0.6597(3) 0.0723(6) 0.0261(14) Uani d . 1 . .
    C C12 0.5339(7) 0.5842(3) 0.2340(5) 0.0296(17) Uani d . 1 . .
    H H12A 0.4787 0.5611 0.1852 0.044 Uiso calc R 1 . .
    H H12B 0.4644 0.6052 0.2771 0.044 Uiso calc R 1 . .
    H H12C 0.5955 0.5562 0.2719 0.044 Uiso calc R 1 . .
    C C13 0.6987(9) 0.8020(4) 0.2084(7) 0.041(2) Uani d . 1 . .
    H H13A 0.5976 0.8161 0.1961 0.062 Uiso calc R 1 . .
    H H13B 0.7685 0.8278 0.1727 0.062 Uiso calc R 1 . .
    H H13C 0.7198 0.8046 0.2779 0.062 Uiso calc R 1 . .
    C C14 0.9425(8) 0.6443(4) -0.0014(6) 0.0388(19) Uani d . 1 . .
    H H14A 0.8958 0.6352 -0.0638 0.058 Uiso calc R 1 . .
    H H14B 0.9984 0.6085 0.0207 0.058 Uiso calc R 1 . .
    H H14C 1.0097 0.6791 -0.0088 0.058 Uiso calc R 1 . .
loop_
    _atom_site_aniso_label
    _atom_site_aniso_U_11
    _atom_site_aniso_U_22
    _atom_site_aniso_U_33
    _atom_site_aniso_U_12
    _atom_site_aniso_U_13
    _atom_site_aniso_U_23
    Zr1 0.0179(3) 0.0137(3) 0.0168(3) 0.0028(3) 0.000 0.000
    Te1 0.02085(18) 0.01997(19) 0.0239(2) 0.00485(15) -0.00464(18) -0.0039(2)
    C1 0.139(10) 0.024(4) 0.035(7) 0.037(5) -0.038(7) -0.002(4)
    C2 0.033(4) 0.041(5) 0.055(7) 0.022(3) 0.023(4) 0.028(4)
    C3 0.049(4) 0.014(3) 0.035(4) -0.002(3) -0.028(4) 0.003(3)
    C4 0.065(5) 0.039(4) 0.050(6) 0.032(4) 0.032(6) 0.034(4)
    C5 0.060(6) 0.016(5) 0.126(11) -0.014(4) -0.053(7) 0.028(6)
    C6 0.022(3) 0.022(3) 0.022(4) 0.006(2) -0.004(3) -0.006(3)
    C7 0.023(3) 0.026(4) 0.017(4) 0.002(3) -0.003(2) -0.008(3)
    C8 0.024(3) 0.023(4) 0.036(4) 0.003(3) -0.002(3) -0.009(3)
    C9 0.025(4) 0.031(5) 0.032(5) -0.002(3) -0.002(3) -0.013(4)
    C10 0.032(4) 0.028(4) 0.033(5) -0.007(3) 0.003(3) -0.007(3)
    C11 0.019(3) 0.027(3) 0.032(4) -0.003(2) 0.002(3) 0.002(3)
    C12 0.037(4) 0.028(4) 0.023(4) -0.002(3) 0.002(3) -0.004(3)
    C13 0.039(4) 0.030(5) 0.055(6) 0.003(4) 0.001(4) -0.013(4)
    C14 0.033(4) 0.044(5) 0.040(5) -0.010(3) 0.016(3) -0.015(4)
_geom_special_details
;
All e.s.d.'s (except the e.s.d. in the dihedral angle between two l.s. planes)
are estimated using the full covariance matrix. The cell e.s.d.'s are taken
into account individually in the estimation of e.s.d.'s in distances, angles
and torsion angles; correlations between e.s.d.'s in cell parameters are only
used when they are defined by crystal symmetry. An approximate (isotropic)
treatment of cell e.s.d.'s is used for estimating e.s.d.'s involving l.s.
planes.
;
loop_
    _geom_bond_atom_site_label_1
    _geom_bond_atom_site_label_2
    _geom_bond_site_symmetry_2
    _geom_bond_distance
    _geom_bond_publ_flag
    Zr1 C1 . 2.519(8) y
    Zr1 C2 . 2.519(7) y
    Zr1 C3 . 2.455(7) y
    Zr1 C4 . 2.470(7) y
    Zr1 C5 . 2.504(8) y
    Zr1 C3 2_665 2.455(7) ?
    Zr1 C4 2_665 2.470(7) ?
    Zr1 C5 2_665 2.504(8) ?
    Zr1 C2 2_665 2.519(7) ?
    Zr1 C1 2_665 2.519(8) ?
    Zr1 Te1 . 2.8694(10) y
    Zr1 Te1 2_665 2.8694(10) ?
    Te1 C6 . 2.150(7) y
    C1 C2 . 1.360(13) ?
    C1 C5 . 1.390(15) ?
    C1 H1 . 0.9500 ?
    C2 C3 . 1.382(12) ?
    C2 H2 . 0.9500 ?
    C3 C4 . 1.399(10) ?
    C3 H3 . 0.9500 ?
    C4 C5 . 1.350(13) ?
    C4 H4 . 0.9500 ?
    C5 H5 . 0.9500 ?
    C6 C7 . 1.393(9) ?
    C6 C11 . 1.398(9) ?
    C7 C8 . 1.415(9) ?
    C7 C12 . 1.507(9) ?
    C8 C9 . 1.375(11) ?
    C8 H8 . 0.9500 ?
    C9 C10 . 1.393(11) ?
    C9 C13 . 1.499(12) ?
    C10 C11 . 1.395(9) ?
    C10 H10 . 0.9500 ?
    C11 C14 . 1.512(9) ?
    C12 H12A . 0.9800 ?
    C12 H12B . 0.9800 ?
    C12 H12C . 0.9800 ?
    C13 H13A . 0.9800 ?
    C13 H13B . 0.9800 ?
    C13 H13C . 0.9800 ?
    C14 H14A . 0.9800 ?
    C14 H14B . 0.9800 ?
    C14 H14C . 0.9800 ?
loop_
    _geom_angle_atom_site_label_1
    _geom_angle_atom_site_label_2
    _geom_angle_atom_site_label_3
    _geom_angle_site_symmetry_1
    _geom_angle_site_symmetry_3
    _geom_angle
    _geom_angle_publ_flag
    C3 Zr1 C3 . 2_665 98.0(4) ?
    C3 Zr1 C4 . 2_665 82.9(3) ?
    C3 Zr1 C4 2_665 2_665 33.0(2) ?
    C3 Zr1 C4 . . 33.0(2) ?
    C3 Zr1 C4 2_665 . 82.9(3) ?
    C4 Zr1 C4 2_665 . 85.7(5) ?
    C3 Zr1 C5 . 2_665 102.3(4) ?
    C3 Zr1 C5 2_665 2_665 53.6(2) ?
    C4 Zr1 C5 2_665 2_665 31.5(3) ?
    C4 Zr1 C5 . 2_665 115.4(5) ?
    C3 Zr1 C5 . . 53.6(2) ?
    C3 Zr1 C5 2_665 . 102.3(4) ?
    C4 Zr1 C5 2_665 . 115.4(5) ?
    C4 Zr1 C5 . . 31.5(3) ?
    C5 Zr1 C5 2_665 . 146.4(6) ?
    C3 Zr1 C2 . 2_665 130.0(3) ?
    C3 Zr1 C2 2_665 2_665 32.2(3) ?
    C4 Zr1 C2 2_665 2_665 52.8(2) ?
    C4 Zr1 C2 . 2_665 112.2(3) ?
    C5 Zr1 C2 2_665 2_665 52.3(3) ?
    C5 Zr1 C2 . 2_665 121.5(3) ?
    C3 Zr1 C2 . . 32.2(3) ?
    C3 Zr1 C2 2_665 . 130.0(3) ?
    C4 Zr1 C2 2_665 . 112.2(3) ?
    C4 Zr1 C2 . . 52.8(2) ?
    C5 Zr1 C2 2_665 . 121.5(3) ?
    C5 Zr1 C2 . . 52.3(3) ?
    C2 Zr1 C2 2_665 . 162.2(4) ?
    C3 Zr1 C1 . 2_665 133.6(3) ?
    C3 Zr1 C1 2_665 2_665 53.5(3) ?
    C4 Zr1 C1 2_665 2_665 52.8(3) ?
    C4 Zr1 C1 . 2_665 135.3(3) ?
    C5 Zr1 C1 2_665 2_665 32.1(3) ?
    C5 Zr1 C1 . 2_665 152.7(3) ?
    C2 Zr1 C1 2_665 2_665 31.3(3) ?
    C2 Zr1 C1 . 2_665 151.2(3) ?
    C3 Zr1 C1 . . 53.5(3) ?
    C3 Zr1 C1 2_665 . 133.6(3) ?
    C4 Zr1 C1 2_665 . 135.3(3) ?
    C4 Zr1 C1 . . 52.8(3) ?
    C5 Zr1 C1 2_665 . 152.7(3) ?
    C5 Zr1 C1 . . 32.1(3) ?
    C2 Zr1 C1 2_665 . 151.2(3) ?
    C2 Zr1 C1 . . 31.3(3) ?
    C1 Zr1 C1 2_665 . 171.7(5) ?
    C3 Zr1 Te1 . . 135.49(14) ?
    C3 Zr1 Te1 2_665 . 94.75(19) ?
    C4 Zr1 Te1 2_665 . 125.22(16) ?
    C4 Zr1 Te1 . . 108.2(2) ?
    C5 Zr1 Te1 2_665 . 119.3(3) ?
    C5 Zr1 Te1 . . 82.0(2) ?
    C2 Zr1 Te1 2_665 . 73.43(16) ?
    C2 Zr1 Te1 . . 118.2(2) ?
    C1 Zr1 Te1 2_665 . 87.3(3) ?
    C1 Zr1 Te1 . . 87.7(3) ?
    C3 Zr1 Te1 . 2_665 94.75(19) ?
    C3 Zr1 Te1 2_665 2_665 135.49(14) ?
    C4 Zr1 Te1 2_665 2_665 108.2(2) ?
    C4 Zr1 Te1 . 2_665 125.22(16) ?
    C5 Zr1 Te1 2_665 2_665 82.0(2) ?
    C5 Zr1 Te1 . 2_665 119.3(3) ?
    C2 Zr1 Te1 2_665 2_665 118.2(2) ?
    C2 Zr1 Te1 . 2_665 73.43(16) ?
    C1 Zr1 Te1 2_665 2_665 87.7(3) ?
    C1 Zr1 Te1 . 2_665 87.3(3) ?
    Te1 Zr1 Te1 . 2_665 105.34(5) y
    C6 Te1 Zr1 . . 108.06(16) y
    C2 C1 C5 . . 107.3(9) ?
    C2 C1 Zr1 . . 74.3(5) ?
    C5 C1 Zr1 . . 73.3(6) ?
    C2 C1 H1 . . 125.9 ?
    C5 C1 H1 . . 125.9 ?
    Zr1 C1 H1 . . 125.9 ?
    C1 C2 C3 . . 109.6(7) ?
    C1 C2 Zr1 . . 74.3(4) ?
    C3 C2 Zr1 . . 71.3(4) ?
    C1 C2 H2 . . 125.1 ?
    C3 C2 H2 . . 125.1 ?
    Zr1 C2 H2 . . 125.1 ?
    C2 C3 C4 . . 105.8(7) ?
    C2 C3 Zr1 . . 76.4(4) ?
    C4 C3 Zr1 . . 74.1(4) ?
    C2 C3 H3 . . 126.3 ?
    C4 C3 H3 . . 126.3 ?
    Zr1 C3 H3 . . 126.3 ?
    C5 C4 C3 . . 108.9(8) ?
    C5 C4 Zr1 . . 75.6(5) ?
    C3 C4 Zr1 . . 72.9(4) ?
    C5 C4 H4 . . 125.2 ?
    C3 C4 H4 . . 125.2 ?
    Zr1 C4 H4 . . 125.2 ?
    C4 C5 C1 . . 108.3(8) ?
    C4 C5 Zr1 . . 72.9(5) ?
    C1 C5 Zr1 . . 74.5(6) ?
    C4 C5 H5 . . 125.6 ?
    C1 C5 H5 . . 125.6 ?
    Zr1 C5 H5 . . 125.6 ?
    C7 C6 C11 . . 120.6(6) y
    C7 C6 Te1 . . 119.9(5) ?
    C11 C6 Te1 . . 119.5(5) ?
    C6 C7 C8 . . 117.7(6) ?
    C6 C7 C12 . . 123.0(6) ?
    C8 C7 C12 . . 119.3(6) ?
    C9 C8 C7 . . 122.6(7) ?
    C9 C8 H8 . . 118.7 ?
    C7 C8 H8 . . 118.7 ?
    C8 C9 C10 . . 118.2(7) ?
    C8 C9 C13 . . 119.9(7) ?
    C10 C9 C13 . . 121.8(8) ?
    C9 C10 C11 . . 121.2(7) ?
    C9 C10 H10 . . 119.4 ?
    C11 C10 H10 . . 119.4 ?
    C10 C11 C6 . . 119.6(6) ?
    C10 C11 C14 . . 118.1(6) ?
    C6 C11 C14 . . 122.3(6) ?
    C7 C12 H12A . . 109.5 ?
    C7 C12 H12B . . 109.5 ?
    H12A C12 H12B . . 109.5 ?
    C7 C12 H12C . . 109.5 ?
    H12A C12 H12C . . 109.5 ?
    H12B C12 H12C . . 109.5 ?
    C9 C13 H13A . . 109.5 ?
    C9 C13 H13B . . 109.5 ?
    H13A C13 H13B . . 109.5 ?
    C9 C13 H13C . . 109.5 ?
    H13A C13 H13C . . 109.5 ?
    H13B C13 H13C . . 109.5 ?
    C11 C14 H14A . . 109.5 ?
    C11 C14 H14B . . 109.5 ?
    H14A C14 H14B . . 109.5 ?
    C11 C14 H14C . . 109.5 ?
    H14A C14 H14C . . 109.5 ?
    H14B C14 H14C . . 109.5 ?
loop_
    _geom_torsion_atom_site_label_1
    _geom_torsion_atom_site_label_2
    _geom_torsion_atom_site_label_3
    _geom_torsion_atom_site_label_4
    _geom_torsion_site_symmetry_1
    _geom_torsion_site_symmetry_2
    _geom_torsion_site_symmetry_3
    _geom_torsion_site_symmetry_4
    _geom_torsion
    _geom_torsion_publ_flag
    Zr1 Te1 C6 C7 . . . . 77.0(5) y
    Zr1 Te1 C6 C11 . . . . -103.8(5) y
    Te1 Zr1 Te1 C6 2_665 . . . -79.80(19) y
data_global
_journal_data_validation_number     ?
_journal_date_recd_electronic     2008-04-02
_journal_date_accepted     2008-04-07
_journal_name_full     'Acta Crystallographica, Section E'
_journal_year     2008
_journal_volume     64
_journal_issue      5
_journal_page_first     m667
_journal_page_last     m667
_journal_paper_category     QM
_journal_coeditor_code     SJ2480
_publ_contact_author_name     'Dr Mike Webster'
_publ_contact_author_address
;   School of Chemistry
    University of Southampton
    Southampton SO17 1BJ, England
;
_publ_contact_author_email     m.webster@soton.ac.uk
_publ_contact_author_fax     ?
_publ_contact_author_phone     '023 8058 1271'
_publ_section_title
;
Bis(\h^5^-cyclopentadienyl)bis(2,4,6-trimethylphenyltellurolato)zirconium(IV)
;
loop_
    _publ_author_name
    _publ_author_address
    'Hector, Andrew L.'
; School of Chemistry
  University of Southampton
  Southampton SO17 1BJ, England
;
    'Levason, William'
; School of Chemistry
  University of Southampton
  Southampton SO17 1BJ, England
;
    'Reid, Gillian'
; School of Chemistry
  University of Southampton
  Southampton SO17 1BJ, England
;
    'Reid, Stuart D.'
; School of Chemistry
  University of Southampton
  Southampton SO17 1BJ, England
;
    'Webster, Michael'
; School of Chemistry
  University of Southampton
  Southampton SO17 1BJ, England
;
