# Supplementary material for: Bis(η5-cyclo­penta­dien­yl)bis­(2,4,6-tri­methyl­phenyl­tellurolato)zirconium(IV)
Source: Acta Crystallogr Sect E Struct Rep Online. 2008 Apr 16;64(Pt 5):m667. doi: 10.1107/S1600536808009574 (PMC2961163; doi:10.1107/S1600536808009574)
Supplement: Supplementary file 2 [file e-64-0m667-Isup2.hkl]

# 
# h,k,l, Fc-squared, Fo-squared, sigma(Fo-squared) and status flag 
# 
data_I
_shelx_title ' 07sdr020' 
_shelx_refln_list_code          4 
_shelx_F_calc_maximum      500.31 
_exptl_crystal_F_000      1376.00 
_reflns_d_resolution_high  0.7693 
 
loop_ 
 _symmetry_equiv_pos_as_xyz 
 'x, y, z' 
 '-x, -y, z' 
 'x+1/2, -y+1/2, z' 
 '-x+1/2, y+1/2, z' 
 'x, y+1/2, z+1/2' 
 '-x, -y+1/2, z+1/2' 
 'x+1/2, -y+1, z+1/2' 
 '-x+1/2, y+1, z+1/2' 
 
_cell_length_a     9.0483 
_cell_length_b    21.8806 
_cell_length_c    13.8057 
_cell_angle_alpha  90.000 
_cell_angle_beta   90.000 
_cell_angle_gamma  90.000 
 
_shelx_F_squared_multiplier     1.000 
 
loop_ 
 _refln_index_h 
 _refln_index_k 
 _refln_index_l 
 _refln_F_squared_calc 
 _refln_F_squared_meas 
 _refln_F_squared_sigma 
 _refln_observed_status 
   1   1 -17     1915.71     1142.59    444.34 o 
   2   1 -17        0.61       22.94    287.35 o 
   3   1 -17     1412.13     1048.38    323.73 o 
   1   3 -17     1425.21      894.90   1638.66 o 
   2   3 -17       26.43      382.41    331.80 o 
   3   3 -17     1421.38     1784.74    573.81 o 
   1   5 -17      839.42     1255.16    563.26 o 
   2   5 -17       33.44       81.88    389.62 o 
   3   5 -17      894.77      931.23    503.38 o 
   1   7 -17      877.78     1191.16    470.88 o 
   2   7 -17       83.21      186.39    405.57 o 
   0   0 -16    26164.85    23838.42   3110.74 o 
   2   0 -16     2833.60     2413.33    616.37 o 
   4   0 -16    16579.70    15116.02   2325.25 o 
   0   2 -16    21036.37    24837.96   2353.01 o 
   1   2 -16     1790.70     1727.53    367.65 o 
   2   2 -16     3062.43     3610.74    396.45 o 
   3   2 -16      636.10      950.77    378.29 o 
   4   2 -16    14228.03    16384.40   2511.92 o 
   5   2 -16      778.11      709.61    608.35 o 
   0   4 -16    11767.17    14328.86   1920.14 o 
   1   4 -16     2920.22     2293.00    446.55 o 
   2   4 -16     2184.74     2042.57    554.65 o 
   3   4 -16     2556.14     1813.58   1398.90 o 
   4   4 -16    12950.26    13987.70   1245.88 o 
   5   4 -16     2064.44     1636.90    508.72 o 
   0   6 -16    10891.49    14340.52   1433.62 o 
   1   6 -16     3838.08     3806.30    741.63 o 
   2   6 -16      857.14      483.71    307.59 o 
   3   6 -16     6308.03     4495.25   1217.26 o 
   4   6 -16     8273.12     9020.22   1205.93 o 
   0   8 -16     8560.38     7869.56   1288.21 o 
   1   8 -16     7198.22     7143.66    839.79 o 
   2   8 -16      200.90      170.19    380.33 o 
   3   8 -16     5396.55     4998.11   1052.94 o 
   4   8 -16     4283.05     3340.81    794.86 o 
   0  10 -16     1456.78     1742.82    713.45 o 
   1  10 -16     9320.00     9507.04   1188.39 o 
   2  10 -16      642.38     1163.28    379.65 o 
   3  10 -16     6094.81     5337.28    800.36 o 
   0  12 -16      458.46     1062.36    588.68 o 
   1  12 -16     6773.00     7324.20    913.72 o 
   1   1 -15     1910.64     2247.63    393.95 o 
   2   1 -15       25.61      512.42    241.31 o 
   3   1 -15     1506.97      612.76    623.08 o 
   4   1 -15       88.25       27.20    249.98 o 
   5   1 -15     2092.55     1951.32    486.62 o 
   6   1 -15       27.60     -384.54    384.54 o 
   1   3 -15     2944.72     2574.34    474.78 o 
   2   3 -15      168.27      300.92    224.77 o 
   3   3 -15      966.61      943.20    322.09 o 
   4   3 -15      159.37      189.42    327.67 o 
   5   3 -15     3127.96     3195.60    636.79 o 
   6   3 -15      111.61     -195.66    584.72 o 
   1   5 -15     2735.79     2926.14    421.35 o 
   2   5 -15      159.29       27.92    232.10 o 
   3   5 -15      898.00      721.35    572.58 o 
   4   5 -15      184.46      119.17    444.60 o 
   5   5 -15     2550.10     2447.03    459.43 o 
   6   5 -15      206.46      -63.32    398.84 o 
   1   7 -15     1529.82     1601.76    445.25 o 
   2   7 -15      152.84      219.62    303.53 o 
   3   7 -15     1507.99     1220.25    441.45 o 
   4   7 -15       43.37     -204.79    348.20 o 
   5   7 -15     2298.25     2903.72    610.04 o 
   1   9 -15     2217.54     2046.62    505.30 o 
   2   9 -15      204.50      109.45    357.36 o 
   3   9 -15      942.09      738.63    445.65 o 
   4   9 -15       17.87      254.06    365.39 o 
   5   9 -15     2133.63     2018.67    661.33 o 
   1  11 -15     1602.85     1712.01    382.29 o 
   2  11 -15      322.14     -304.86    357.28 o 
   3  11 -15     1435.83      905.66    459.17 o 
   4  11 -15      275.00       75.21    325.92 o 
   1  13 -15      903.47      940.86    379.01 o 
   2  13 -15       83.91     -405.13    405.13 o 
   3  13 -15     1412.61     1457.19    499.43 o 
   1  15 -15     1363.65     1471.67   1310.43 o 
   0   0 -14    15487.47    18174.19   1754.94 o 
   2   0 -14    22632.65    24270.74   2841.95 o 
   4   0 -14    13583.51    13945.27   1423.80 o 
   6   0 -14    10405.07    10544.23   1881.85 o 
   0   2 -14    17045.43    17918.28   1337.18 o 
   1   2 -14     1286.14     1611.43    259.27 o 
   2   2 -14    19603.27    21257.10   1182.91 o 
   3   2 -14      634.12      522.57    445.42 o 
   4   2 -14    16332.41    17774.75    953.19 o 
   5   2 -14      639.26      552.50    251.73 o 
   6   2 -14     9540.21     9415.97   1293.84 o 
   7   2 -14     1234.20     1385.07    545.12 o 
   0   4 -14    15163.17    16762.87   1830.61 o 
   1   4 -14     5140.70     5910.82    622.14 o 
   2   4 -14     8999.03    10107.29    824.58 o 
   3   4 -14     5133.90     5154.91    537.82 o 
   4   4 -14    11221.63    12012.20   1336.55 o 
   5   4 -14     2413.92     2002.08    397.63 o 
   6   4 -14     7552.55     8792.78   1180.47 o 
   7   4 -14     2885.43     2392.04    680.03 o 
   0   6 -14    18269.15    18193.05   3444.40 o 
   1   6 -14     7932.57     7306.84    676.34 o 
   2   6 -14     5700.71     5545.06    689.88 o 
   3   6 -14     7116.83     6838.14    850.65 o 
   4   6 -14     8194.39     7437.07   1447.37 o 
   5   6 -14     4778.74     4496.46    837.40 o 
   6   6 -14     4803.49     4717.89   1017.19 o 
   0   8 -14     3305.81     3912.58    524.87 o 
   1   8 -14    15004.03    15307.24   1313.75 o 
   2   8 -14     3254.45     3256.56    567.55 o 
   3   8 -14    10451.35    12343.11   1138.71 o 
   4   8 -14     4203.73     3552.22    675.25 o 
   5   8 -14     8583.04     9374.94   1234.54 o 
   6   8 -14     2309.83     2649.57    457.98 o 
   0  10 -14     3274.55     4020.68    708.88 o 
   1  10 -14    11074.49    12176.17   1706.17 o 
   2  10 -14     2349.48     1901.00    479.94 o 
   3  10 -14     8934.27    10226.81    996.49 o 
   4  10 -14     1572.99     1868.45    503.57 o 
   5  10 -14    10192.68     9158.66    999.74 o 
   6  10 -14      901.48      584.88    489.00 o 
   0  12 -14     4613.72     4350.92    711.01 o 
   1  12 -14    11334.93    13182.20   2028.67 o 
   2  12 -14      926.28     1193.53    340.18 o 
   3  12 -14    10076.44    10440.22   1016.92 o 
   4  12 -14     2197.07     2892.29    517.78 o 
   5  12 -14     7646.22     6330.57    851.70 o 
   0  14 -14     3918.78     3444.15    703.07 o 
   1  14 -14     7316.36     8084.24    698.26 o 
   2  14 -14     2840.02     3401.93    955.87 o 
   3  14 -14     8640.37    10334.87   1101.72 o 
   4  14 -14     4307.14     3641.49    687.15 o 
   0  16 -14     5200.47     6063.25    967.59 o 
   1  16 -14     5120.57     4627.65    593.78 o 
   2  16 -14     5276.08     5986.46    814.96 o 
   3  16 -14     5317.70     4906.62    945.33 o 
   1   1 -13     2771.70     2646.44    239.77 o 
   2   1 -13       83.69      149.22    198.03 o 
   3   1 -13     4266.35     4458.79    736.83 o 
   4   1 -13       37.31      145.85    143.72 o 
   5   1 -13     2394.31     2075.84    593.27 o 
   6   1 -13        4.14       90.14    175.31 o 
   7   1 -13     1556.19      984.76    323.54 o 
   8   1 -13        7.96      -35.41    274.05 o 
   1   3 -13     3440.92     3963.44    400.43 o 
   2   3 -13      198.10      706.36    295.99 o 
   3   3 -13     3333.08     3673.16    419.52 o 
   4   3 -13      184.54      214.94    193.49 o 
   5   3 -13     2010.85     1791.32    338.30 o 
   6   3 -13      148.24     -157.90    974.25 o 
   7   3 -13     2200.07     1640.28   1133.62 o 
   1   5 -13     2728.51     3343.00   1131.57 o 
   2   5 -13      624.07     1212.03    358.65 o 
   3   5 -13     2139.13     2576.17    383.06 o 
   4   5 -13       98.61       -0.09    594.75 o 
   5   5 -13     2663.81     2643.64    463.09 o 
   6   5 -13      138.25      293.40    855.68 o 
   7   5 -13     1302.71     1222.68    593.60 o 
   1   7 -13     2911.83     3269.67    427.69 o 
   2   7 -13      134.58      237.09    302.41 o 
   3   7 -13     1465.94     1088.39    507.98 o 
   4   7 -13      395.95      816.11    391.00 o 
   5   7 -13     1472.06     1369.48    440.60 o 
   6   7 -13       66.32      317.84    305.88 o 
   1   9 -13     2793.34     2653.47    376.11 o 
   2   9 -13      178.59      284.71    310.72 o 
   3   9 -13     1851.94     1556.01    374.37 o 
   4   9 -13      255.44      399.33    245.78 o 
   5   9 -13     1623.22     1595.17    405.68 o 
   6   9 -13      302.91      209.37    347.92 o 
   7   9 -13     1721.24     1784.44    396.86 o 
   1  11 -13     2761.18     2920.71    833.14 o 
   2  11 -13      586.94      235.32    297.08 o 
   3  11 -13     2448.84     3026.98   1845.19 o 
   4  11 -13      427.00      691.37    386.71 o 
   5  11 -13     1274.41      603.27    335.72 o 
   6  11 -13      476.81      384.14    412.71 o 
   1  13 -13     2029.70     2208.94    422.50 o 
   2  13 -13       78.24       17.95    487.78 o 
   3  13 -13     2159.39     2849.89    458.27 o 
   4  13 -13       18.93      238.01    358.72 o 
   5  13 -13      766.28      459.05    303.61 o 
   6  13 -13      157.26      286.22    330.63 o 
   1  15 -13     1366.86     1361.63    363.51 o 
   2  15 -13        8.79      246.48    268.24 o 
   3  15 -13     2009.08     2238.13    394.07 o 
   4  15 -13      409.51      676.12    283.21 o 
   5  15 -13     1602.42     1435.57    458.39 o 
   1  17 -13     1501.58      997.80   1792.83 o 
   2  17 -13        6.25     -259.65    386.94 o 
   3  17 -13     2026.33     2319.96    997.19 o 
   4  17 -13      108.36      -26.08    605.94 o 
   1  19 -13     1282.34      935.05    378.76 o 
   2  19 -13       60.03      -70.33   2095.00 o 
   0   0 -12     9863.09     9845.10    891.68 o 
   2   0 -12    38156.41    39915.23   1936.29 o 
   4   0 -12     7214.34     8248.10    905.12 o 
   6   0 -12    23427.27    26725.93   2744.78 o 
   8   0 -12     3227.11     2759.05   1255.05 o 
   0   2 -12    13977.47    14582.07   1085.15 o 
   1   2 -12      935.88     1288.81    203.99 o 
   2   2 -12    45614.69    51191.35   2387.18 o 
   3   2 -12     1210.33      831.89    274.09 o 
   4   2 -12     7769.30     8619.42    620.76 o 
   5   2 -12     2476.11     2895.51    853.48 o 
   6   2 -12    22417.30    23795.06   2448.28 o 
   8   2 -12     2554.57     2742.41    627.19 o 
   0   4 -12     5776.53     4551.86    672.34 o 
   1   4 -12     6740.13     5965.57    944.14 o 
   2   4 -12    35006.22    37832.99   2436.09 o 
   3   4 -12     6590.32     6281.26    471.80 o 
   4   4 -12     3404.76     2927.78    473.90 o 
   5   4 -12     6903.43     6568.05    759.23 o 
   6   4 -12    22876.85    24356.72   3486.23 o 
   7   4 -12     2133.16     2331.62    605.88 o 
   8   4 -12     3379.79     3070.38    572.49 o 
   0   6 -12     1767.16     2110.67    461.87 o 
   1   6 -12    13182.06    12684.67   2219.62 o 
   2   6 -12    30510.08    35365.76   2619.87 o 
   3   6 -12    11887.36    12410.55   1107.82 o 
   4   6 -12     1181.87     1012.31    503.95 o 
   5   6 -12     8522.95     9288.59    654.77 o 
   6   6 -12    15187.94    16066.72   2028.73 o 
   7   6 -12     8519.11     9678.00   1362.62 o 
   8   6 -12      272.96     -242.22    370.44 o 
   0   8 -12     1609.31     2115.94    421.49 o 
   1   8 -12    22860.14    24604.71   1645.37 o 
   2   8 -12    12363.63    12364.69   1038.65 o 
   3   8 -12    20731.21    21311.09   1305.77 o 
   4   8 -12      119.43      181.95    183.09 o 
   5   8 -12     9764.31     9942.90   1214.82 o 
   6   8 -12     8230.08     9546.29    812.44 o 
   7   8 -12     7831.82     7846.08   1538.58 o 
   8   8 -12      177.50      193.88    502.98 o 
   0  10 -12     1665.96     -699.16    699.16 o 
   1  10 -12    12926.58    13480.84   1047.89 o 
   2  10 -12     4149.84     4887.50    497.42 o 
   3  10 -12    16139.58    17041.11   1091.30 o 
   4  10 -12      784.64     1279.75    434.78 o 
   5  10 -12    11722.44    12161.80   1498.70 o 
   6  10 -12     2928.11     3345.53    484.27 o 
   7  10 -12     9008.17     8335.53   1632.67 o 
   0  12 -12     2503.51     2626.26    435.08 o 
   1  12 -12    21133.82    22808.11   2526.19 o 
   2  12 -12     1130.49     2030.59    655.63 o 
   3  12 -12    12951.57    12861.54   2023.49 o 
   4  12 -12     2940.77     3004.81   1078.97 o 
   5  12 -12     9537.12     9918.91   1028.42 o 
   6  12 -12      240.25      260.72    324.78 o 
   7  12 -12     7220.07     7528.17    804.40 o 
   0  14 -12     8304.59    10500.29   1292.15 o 
   1  14 -12    14342.39    14930.78   1533.86 o 
   2  14 -12       29.61      246.14    293.88 o 
   3  14 -12     8913.15     8764.70   1113.33 o 
   4  14 -12     5633.37     5110.85   1217.16 o 
   5  14 -12     7671.38     7755.75   1479.59 o 
   6  14 -12      173.63      516.69    332.62 o 
   0  16 -12    15343.54    16222.88   4260.00 o 
   1  16 -12     7782.20     8896.11   1003.61 o 
   2  16 -12      616.76      735.03    325.71 o 
   3  16 -12     7675.54     7236.41    679.58 o 
   4  16 -12    12519.10    14633.04   1312.48 o 
   5  16 -12     5833.29     4912.02    926.61 o 
   0  18 -12    19911.97    18292.52   2551.63 o 
   1  18 -12     1886.86     1862.93    497.76 o 
   2  18 -12     1813.78     1084.36    501.71 o 
   3  18 -12     2995.19     2953.56    647.26 o 
   4  18 -12    16381.72    16876.91   1716.69 o 
   0  20 -12    13694.60    13964.86   3754.11 o 
   1  20 -12      635.73      387.14    488.24 o 
   2  20 -12     1528.80      948.22    484.89 o 
   1   1 -11     3258.57     3429.16    229.38 o 
   2   1 -11      186.89      195.39    137.92 o 
   3   1 -11     4895.81     5360.83    583.33 o 
   4   1 -11       50.13     -115.49    260.83 o 
   5   1 -11      864.12      969.61    241.71 o 
   6   1 -11      103.98      -34.30    181.10 o 
   7   1 -11     4146.15     4749.17    873.14 o 
   8   1 -11       79.67     -160.33    326.13 o 
   9   1 -11       83.02      442.42    310.11 o 
   1   3 -11     2416.09     2078.53    343.23 o 
   2   3 -11       19.79      413.71    191.29 o 
   3   3 -11     6153.54     6751.49    507.72 o 
   4   3 -11       90.70      -27.91    173.64 o 
   5   3 -11     1489.68     1543.97    268.37 o 
   6   3 -11      124.19     -138.79    237.09 o 
   7   3 -11     3730.81     4255.64    640.95 o 
   8   3 -11       44.84      126.01    278.20 o 
   9   3 -11      270.89     -153.12    325.00 o 
   1   5 -11     4454.33     3232.34    943.49 o 
   2   5 -11      526.26     1057.44    365.56 o 
   3   5 -11     6987.69     7707.12    814.72 o 
   4   5 -11      707.92      993.23    322.23 o 
   5   5 -11      644.60      451.99    196.44 o 
   6   5 -11      623.76      850.30    232.48 o 
   7   5 -11     5794.95     5975.45    773.38 o 
   8   5 -11      324.03      346.22    226.64 o 
   9   5 -11      219.32      334.85   1356.00 o 
   1   7 -11     5893.25     5055.30    454.01 o 
   2   7 -11      329.92      890.33    364.50 o 
   3   7 -11     3681.69     4489.80    452.91 o 
   4   7 -11      152.26      228.82    197.91 o 
   5   7 -11     3468.60     2894.92    442.51 o 
   6   7 -11      159.61      329.55    419.10 o 
   7   7 -11     2469.65     2186.81    422.91 o 
   8   7 -11      572.97      303.10    289.54 o 
   1   9 -11     3259.65     3914.47    429.88 o 
   2   9 -11      621.73      207.74    248.29 o 
   3   9 -11     5562.04     6781.70   1344.97 o 
   4   9 -11      749.16      762.17    297.36 o 
   5   9 -11     1106.67     1535.72    297.82 o 
   6   9 -11      260.28      391.08    411.27 o 
   7   9 -11     2728.57     1921.12    578.75 o 
   8   9 -11      743.41      293.53   1054.46 o 
   1  11 -11     3248.34     4301.72    477.73 o 
   2  11 -11      294.92      125.12    250.51 o 
   3  11 -11     2039.79     2024.72    319.01 o 
   4  11 -11      133.62      406.90    235.44 o 
   5  11 -11     1249.56      983.39    362.73 o 
   6  11 -11      356.52      179.27    279.65 o 
   7  11 -11     2203.48     1471.98    367.75 o 
   8  11 -11      183.05      578.09    463.14 o 
   1  13 -11     1686.85     2134.95    290.64 o 
   2  13 -11       61.74       53.17    250.34 o 
   3  13 -11     2215.64     1811.48    457.38 o 
   4  13 -11       70.86      436.78    312.98 o 
   5  13 -11     1414.70     1495.77    637.74 o 
   6  13 -11      299.10       89.22    430.95 o 
   7  13 -11     1226.72     2052.71    676.65 o 
   1  15 -11     1796.93     2149.59    372.76 o 
   2  15 -11      288.70      763.69    277.60 o 
   3  15 -11     2293.05     2756.54    343.75 o 
   4  15 -11      331.28       83.11    224.29 o 
   5  15 -11     1341.65     2116.54    464.01 o 
   6  15 -11      519.36      436.68    286.08 o 
   1  17 -11     2304.16     1639.73    343.33 o 
   2  17 -11        4.33      -21.71    280.05 o 
   3  17 -11     1525.46     1868.29    371.46 o 
   4  17 -11      250.31      633.78    266.98 o 
   5  17 -11     2886.30     2519.69    516.58 o 
   6  17 -11      259.48       52.89    637.62 o 
   1  19 -11     2724.40     2125.81    794.81 o 
   2  19 -11       97.02     -192.07    376.52 o 
   3  19 -11     1056.76     1106.74    373.44 o 
   4  19 -11      311.18     1143.66    414.70 o 
   1  21 -11     2108.17     2448.81    389.89 o 
   2  21 -11       69.83      211.71    299.59 o 
   3  21 -11     1193.48      741.27    508.67 o 
   0   0 -10    23592.36    23688.59   1212.47 o 
   2   0 -10    44859.07    43196.19   1635.61 o 
   4   0 -10    31629.07    36177.40   2741.64 o 
   6   0 -10    26878.46    27704.87   2198.97 o 
   8   0 -10    12313.88     9465.11   1797.67 o 
   0   2 -10    46004.27    45323.30   2090.26 o 
   1   2 -10     3376.77     3177.29    278.02 o 
   2   2 -10    39787.06    40557.63   1456.81 o 
   3   2 -10     3380.19     2998.97    792.76 o 
   4   2 -10    27531.49    28375.22   1940.85 o 
   5   2 -10      496.49      113.24    196.04 o 
   6   2 -10    22735.22    25055.46   1478.77 o 
   7   2 -10      648.80      391.21    218.98 o 
   8   2 -10    11025.87    10981.05   1003.89 o 
   9   2 -10      238.23     -187.72    244.59 o 
   0   4 -10    35615.98    34992.92   1829.93 o 
   1   4 -10    12924.54    14053.62    802.72 o 
   2   4 -10    32937.29    34663.70   1310.13 o 
   3   4 -10     6645.45     6405.98    556.47 o 
   4   4 -10    28166.60    28755.04   1742.89 o 
   5   4 -10     4513.75     4262.24    430.48 o 
   6   4 -10    18517.39    19314.04   1164.62 o 
   7   4 -10     5167.56     5166.98    592.51 o 
   8   4 -10    11295.88    12041.99   1118.08 o 
   9   4 -10     3053.55     2637.07    455.85 o 
   0   6 -10    21745.78    25374.10   1708.78 o 
   1   6 -10    23918.56    23765.31   2044.81 o 
   2   6 -10    20241.45    20732.12    960.28 o 
   3   6 -10    18520.87    19713.40    963.50 o 
   4   6 -10    15592.67    15739.67    989.01 o 
   5   6 -10    17872.32    16914.93   1504.25 o 
   6   6 -10     6810.53     6628.48    517.61 o 
   7   6 -10     8604.05     8308.10   1124.80 o 
   8   6 -10     6269.25     5695.36   1952.01 o 
   9   6 -10     5591.22     2520.70    951.39 o 
   0   8 -10    12075.47    13855.07   1225.50 o 
   1   8 -10    30183.06    32734.21   1523.69 o 
   2   8 -10    11378.07    11762.78    760.00 o 
   3   8 -10    22495.75    24134.77   1635.67 o 
   4   8 -10     6338.83     6349.36    486.41 o 
   5   8 -10    15262.12    16681.92    966.25 o 
   6   8 -10     4814.84     4908.26    476.37 o 
   7   8 -10    10813.62    10493.80    870.72 o 
   8   8 -10     3113.92     3079.35    762.71 o 
   9   8 -10     7157.35     6942.91   1494.59 o 
   0  10 -10     6656.55     5887.69    675.02 o 
   1  10 -10    20821.69    22849.85   1974.03 o 
   2  10 -10     5670.37     5814.56    576.10 o 
   3  10 -10    22406.64    23643.52   2044.29 o 
   4  10 -10     2633.80     2992.69    320.61 o 
   5  10 -10    17717.32    20784.85   2326.18 o 
   6  10 -10     3557.80     3569.65    450.21 o 
   7  10 -10    13668.26    15477.86   1285.31 o 
   8  10 -10     1203.42      547.18    269.67 o 
   0  12 -10     3307.51     3185.42    422.38 o 
   1  12 -10    20286.70    18883.85   2378.59 o 
   2  12 -10     5666.86     5022.07    447.84 o 
   3  12 -10    22562.98    22058.43   1715.05 o 
   4  12 -10     1761.71     1646.76    326.57 o 
   5  12 -10    17443.12    18812.79   1808.00 o 
   6  12 -10     2359.37     2004.42    467.27 o 
   7  12 -10     7784.26     6317.73   1085.82 o 
   8  12 -10     1698.42     2117.03    735.86 o 
   0  14 -10     7903.52     8868.76    857.02 o 
   1  14 -10    21487.25    25363.93   1571.98 o 
   2  14 -10     5780.73     4566.19    840.60 o 
   3  14 -10    16544.11    17192.79   1130.34 o 
   4  14 -10     4538.66     3739.48   1435.06 o 
   5  14 -10    11918.94    12832.06   1389.97 o 
   6  14 -10     3622.61     2268.55    523.25 o 
   7  14 -10     8025.57     8547.78   1947.20 o 
   0  16 -10    11329.46    12626.71   1237.40 o 
   1  16 -10    12132.74    12516.11   1083.45 o 
   2  16 -10     9723.53    10995.37   1086.67 o 
   3  16 -10    11032.66    10457.52   1402.79 o 
   4  16 -10     5818.39     4735.77    771.07 o 
   5  16 -10     7198.24     8052.58   1581.02 o 
   6  16 -10     6850.13     6243.54   1158.15 o 
   7  16 -10     4983.69     4392.33   1061.83 o 
   0  18 -10     9863.27    11728.33   1567.60 o 
   1  18 -10     4263.38     4101.42    443.46 o 
   2  18 -10    14283.00    15990.13   1585.75 o 
   3  18 -10     3894.47     4102.66    549.30 o 
   4  18 -10     9608.13    10352.78   1133.33 o 
   5  18 -10     2755.26     3008.50    633.97 o 
   6  18 -10     7693.61     4795.87   1977.14 o 
   0  20 -10    12082.76    12864.82   1641.16 o 
   1  20 -10      818.23     1374.12    357.50 o 
   2  20 -10    11076.32    11757.16   1760.46 o 
   3  20 -10      243.95     -314.16   1086.34 o 
   4  20 -10     8389.52     9611.55   1108.23 o 
   5  20 -10      374.34      914.31    422.35 o 
   0  22 -10    11941.48    11443.00   1218.71 o 
   1  22 -10      311.84      439.00    383.82 o 
   2  22 -10     9908.70     9045.23    790.85 o 
   3  22 -10      132.27      150.98    271.88 o 
   1   1  -9     9276.98     9308.46    731.27 o 
   2   1  -9      228.52      353.89    181.42 o 
   3   1  -9     4745.33     4997.32    331.22 o 
   4   1  -9      138.47     -168.99    533.34 o 
   5   1  -9     4440.34     4914.62    439.67 o 
   6   1  -9      159.11       81.77    133.75 o 
   7   1  -9     3370.36     3494.46    302.73 o 
   8   1  -9       90.43      -48.43     97.33 o 
   9   1  -9     1978.13     1390.64    535.14 o 
   1   3  -9     5167.56     5898.20    405.32 o 
   2   3  -9      406.41      719.59    160.08 o 
   3   3  -9     4090.45     3931.40    261.99 o 
   4   3  -9      213.92      238.70    163.70 o 
   5   3  -9     4020.80     4153.68    256.66 o 
   6   3  -9      356.75      114.65    487.01 o 
   7   3  -9     3870.53     4453.41    938.50 o 
   8   3  -9       32.17      240.72    181.30 o 
   9   3  -9     3188.21     2904.61    875.77 o 
  10   3  -9        4.56      511.23    249.75 o 
   1   5  -9     5375.26     5504.47    431.87 o 
   2   5  -9      173.72      412.18    157.47 o 
   3   5  -9     3141.38     3542.85    488.21 o 
   4   5  -9     1307.86     1439.73    259.38 o 
   5   5  -9     9723.35    10418.43   1254.80 o 
   6   5  -9      792.64      675.21    237.15 o 
   7   5  -9      930.97      466.60    326.68 o 
   8   5  -9      599.72      466.65    273.31 o 
   9   5  -9     2501.79     1928.68    433.58 o 
   1   7  -9     6632.66     6944.03    514.52 o 
   2   7  -9       33.64       64.74    205.41 o 
   3   7  -9     7865.42     7467.94    996.02 o 
   4   7  -9      404.50      402.45    203.74 o 
   5   7  -9     2255.53     2080.05    489.18 o 
   6   7  -9      692.33      875.21    286.40 o 
   7   7  -9     1578.55     1775.25    315.00 o 
   8   7  -9      291.80      -87.70    555.35 o 
   9   7  -9     2128.56     1960.91    498.14 o 
   1   9  -9     5525.83     5649.58    403.15 o 
   2   9  -9     1006.81     1120.06    217.72 o 
   3   9  -9     3875.20     3958.65    468.80 o 
   4   9  -9        7.26      124.79    267.57 o 
   5   9  -9     5310.14     6477.39    507.57 o 
   6   9  -9      421.61      377.78    215.85 o 
   7   9  -9     1464.99     1705.82    433.89 o 
   8   9  -9      280.80      -72.99    177.23 o 
   9   9  -9     1740.14     1532.67    370.79 o 
   1  11  -9     3092.23     3367.61    444.19 o 
   2  11  -9      280.34       88.43    172.14 o 
   3  11  -9     4801.64     3708.50    387.31 o 
   4  11  -9      647.34      767.73    210.80 o 
   5  11  -9     3395.39     3851.74    480.55 o 
   6  11  -9      261.92      315.54    339.39 o 
   7  11  -9     1653.35     1741.15    569.64 o 
   8  11  -9      175.65     -249.23    249.23 o 
   9  11  -9     1736.49      909.56    357.07 o 
   1  13  -9     5837.75     6082.53    513.79 o 
   2  13  -9       97.52       66.78    298.84 o 
   3  13  -9     1891.01     1856.83    771.35 o 
   4  13  -9      734.64      536.78    365.87 o 
   5  13  -9     2323.35     2694.63    560.76 o 
   6  13  -9      700.42       42.91    260.28 o 
   7  13  -9     1486.12     1130.07    270.90 o 
   8  13  -9      838.02     1253.07    498.25 o 
   1  15  -9     3636.08     3247.49   1051.98 o 
   2  15  -9      835.95     1285.05    401.24 o 
   3  15  -9     2771.18     2388.76    445.28 o 
   4  15  -9      271.02      206.17    282.43 o 
   5  15  -9     2659.84     3166.95    605.10 o 
   6  15  -9      722.62     1193.77    520.08 o 
   7  15  -9     1476.17     1276.96    481.56 o 
   8  15  -9      626.99     1107.61    577.68 o 
   1  17  -9     2726.67     3103.13    393.00 o 
   2  17  -9      622.49      711.86    271.08 o 
   3  17  -9     2035.68     1898.70    341.97 o 
   4  17  -9      569.06      849.40    373.88 o 
   5  17  -9     1733.66     2220.83    747.88 o 
   6  17  -9      585.87      543.28    359.03 o 
   7  17  -9     2036.33     2568.94    852.04 o 
   1  19  -9     2624.91     3112.66    368.67 o 
   2  19  -9       19.70     -150.13    222.56 o 
   3  19  -9     1822.74     2320.41    439.68 o 
   4  19  -9      234.66      197.47    596.39 o 
   5  19  -9     1091.33     1579.80    820.15 o 
   6  19  -9       75.58      688.48    752.01 o 
   1  21  -9     1605.57     2250.20    554.28 o 
   2  21  -9      262.97     -136.67    885.25 o 
   3  21  -9     1789.35     1177.81    524.69 o 
   4  21  -9       44.78      112.50    297.52 o 
   5  21  -9     1476.45     1739.60    619.47 o 
   1  23  -9     1566.09     1681.69    378.98 o 
   2  23  -9      157.44      625.52    392.69 o 
   3  23  -9     1596.04     1675.41    607.25 o 
   0   0  -8   141148.48   137154.11   7048.64 o 
   2   0  -8    29055.44    26721.16   2670.78 o 
   4   0  -8    61239.50    63298.26   5966.21 o 
   6   0  -8     5825.18     5136.08    594.30 o 
   8   0  -8    36585.14    33930.80   2894.96 o 
   0   2  -8   100221.92    94237.89   3827.77 o 
   1   2  -8     2911.81     2867.52    185.86 o 
   2   2  -8    14612.45    13447.08    623.06 o 
   3   2  -8     5382.80     5171.02    303.40 o 
   4   2  -8    66845.02    66806.45   2166.87 o 
   5   2  -8      211.94      313.88    176.31 o 
   6   2  -8     8463.91     8214.14    585.12 o 
   7   2  -8     2272.84     2212.93    368.48 o 
   8   2  -8    29689.45    32403.64   2692.06 o 
   9   2  -8      918.40      503.52    189.78 o 
   0   4  -8    84677.87    79830.53   3612.47 o 
   1   4  -8    10889.04    10776.31    500.84 o 
   2   4  -8    13349.77    12521.13    585.71 o 
   3   4  -8    16105.90    15638.95    647.03 o 
   4   4  -8    71029.50    73616.11   3123.31 o 
   5   4  -8    11551.69     9934.69    586.75 o 
   6   4  -8    10730.75    11459.41    751.91 o 
   7   4  -8     6068.30     6149.49    675.99 o 
   8   4  -8    20369.78    21274.78   2204.22 o 
   9   4  -8     2466.05     2374.87    414.86 o 
  10   4  -8     2016.03     1407.59    756.06 o 
   0   6  -8    52157.34    48300.39   3373.54 o 
   1   6  -8    27785.74    28354.14   1484.70 o 
   2   6  -8     6728.06     6889.28    449.48 o 
   3   6  -8    27199.26    26446.61    797.02 o 
   4   6  -8    36633.81    37990.99   3487.56 o 
   5   6  -8    29312.25    29181.10   1188.99 o 
   6   6  -8     1961.57     1825.55    463.74 o 
   7   6  -8    10727.53    12186.39   1242.67 o 
   8   6  -8    13526.80    13690.58   1601.52 o 
   9   6  -8     5805.06     5187.03    944.54 o 
  10   6  -8      659.49      644.46    330.35 o 
   0   8  -8    25309.30    27117.46   1371.91 o 
   1   8  -8    47708.46    46280.60   1677.26 o 
   2   8  -8      146.88      -68.21    158.08 o 
   3   8  -8    30575.85    30109.09   1385.09 o 
   4   8  -8    18451.54    19485.42   1320.42 o 
   5   8  -8    21243.85    21153.32   1247.58 o 
   6   8  -8      271.77      158.34    162.12 o 
   7   8  -8    11514.68    12533.75    922.05 o 
   8   8  -8     8486.74     8460.48   1141.66 o 
   9   8  -8     8570.96     7158.46   1160.38 o 
   0  10  -8     8000.94     7105.45    723.15 o 
   1  10  -8    41371.66    41537.45   1610.71 o 
   2  10  -8     3567.74     4369.27    365.54 o 
   3  10  -8    29488.46    32060.11   1920.38 o 
   4  10  -8     8258.99     7934.85    800.19 o 
   5  10  -8    20563.74    20539.84   1685.91 o 
   6  10  -8      886.81      860.94    264.59 o 
   7  10  -8    17108.12    18927.50   1507.48 o 
   8  10  -8     2844.81     1839.89    494.81 o 
   9  10  -8    11134.01    10403.29   1407.82 o 
   0  12  -8     2800.85     2902.50    425.84 o 
   1  12  -8    27861.70    27746.93   2986.37 o 
   2  12  -8     5170.30     6560.14    479.28 o 
   3  12  -8    24005.70    25104.71   1539.15 o 
   4  12  -8     2806.29     3534.26    382.26 o 
   5  12  -8    19308.29    21039.04   1263.30 o 
   6  12  -8     5170.31     5794.19    518.50 o 
   7  12  -8    13182.18    13007.49    976.60 o 
   8  12  -8      297.23     -187.73   1180.85 o 
   9  12  -8     9346.29     8801.09   1076.90 o 
   0  14  -8       60.63      -98.58    177.12 o 
   1  14  -8    30188.53    32208.64   1585.75 o 
   2  14  -8    15476.94    15183.98    836.54 o 
   3  14  -8    25628.45    28562.61   1436.21 o 
   4  14  -8      140.29      331.01    198.91 o 
   5  14  -8    16817.03    16412.90   1003.99 o 
   6  14  -8     9860.77     9837.79    626.12 o 
   7  14  -8     9329.68     7890.35   1513.43 o 
   8  14  -8      203.36     -132.10    501.57 o 
   0  16  -8      419.71     -281.15    865.32 o 
   1  16  -8    15294.34    14470.10   2539.32 o 
   2  16  -8    26841.28    30264.87   1789.51 o 
   3  16  -8    10536.00     8525.76    729.23 o 
   4  16  -8     2166.23     1809.09    438.29 o 
   5  16  -8     8952.51     8503.13    589.05 o 
   6  16  -8    14570.97    15553.55   1062.35 o 
   7  16  -8     7156.13     8043.41   1735.24 o 
   8  16  -8      507.70      651.42    336.62 o 
   0  18  -8     4438.79     4166.04    721.74 o 
   1  18  -8     7267.96     7803.58    649.68 o 
   2  18  -8    32179.44    36875.21   2410.11 o 
   3  18  -8     4391.03     3961.64    374.92 o 
   4  18  -8     3552.12     2868.28    449.96 o 
   5  18  -8     4616.68     3845.86    425.19 o 
   6  18  -8    16414.71    16218.50   1075.09 o 
   7  18  -8     2436.01     -387.22    803.73 o 
   0  20  -8     5636.18     4746.92    853.88 o 
   1  20  -8      539.61      -72.15    447.19 o 
   2  20  -8    21794.72    23846.72   2276.24 o 
   3  20  -8     1827.43     1759.24    318.25 o 
   4  20  -8     4347.56     3368.98   1334.36 o 
   5  20  -8     1012.25     1608.81    302.08 o 
   6  20  -8    16525.86    17359.22   1645.92 o 
   0  22  -8     5291.47     4848.88    972.35 o 
   1  22  -8       23.79       73.98    353.50 o 
   2  22  -8    19428.79    18506.89   1551.77 o 
   3  22  -8      263.76      239.98    266.55 o 
   4  22  -8     3415.12     3252.14    693.41 o 
   5  22  -8       74.63     1265.01    654.73 o 
   0  24  -8     3023.07     2677.99    853.98 o 
   1  24  -8      917.71     1117.49    409.81 o 
   2  24  -8    19239.31    16883.82   2211.25 o 
   3  24  -8      869.41     1852.26   1016.21 o 
   1   1  -7    20740.44    20228.50    736.82 o 
   2   1  -7     2034.82     1823.58    180.53 o 
   3   1  -7     9830.58    10463.91    681.40 o 
   4   1  -7      486.94      549.72    146.46 o 
   5   1  -7     9236.91     9477.68    546.10 o 
   6   1  -7        7.66      160.07     94.23 o 
   7   1  -7     1763.33     1563.97    410.51 o 
   8   1  -7       24.77      135.78    409.39 o 
   9   1  -7     5247.64     4213.66    480.01 o 
   1   3  -7     8136.06     8174.57    522.44 o 
   2   3  -7      221.46      498.42    150.19 o 
   3   3  -7     1597.17     1392.48    154.19 o 
   4   3  -7     1150.39      960.44    229.33 o 
   5   3  -7    13543.42    13779.94    744.46 o 
   6   3  -7     2100.42     2472.55    856.27 o 
   7   3  -7     1284.58     1725.12    383.98 o 
   8   3  -7      156.11        3.93    172.84 o 
   9   3  -7     3997.80     4058.55    446.66 o 
  10   3  -7      176.04        0.00    164.87 o 
   1   5  -7     4457.71     3977.47   1155.20 o 
   2   5  -7       23.46      -14.36    178.96 o 
   3   5  -7     3517.46     3638.69    347.85 o 
   4   5  -7     1573.51     1482.14    455.15 o 
   5   5  -7     3275.48     3602.41    310.05 o 
   6   5  -7      350.20      308.37    277.54 o 
   7   5  -7     1460.44     1435.96    290.62 o 
   8   5  -7      143.22      352.45    348.34 o 
   9   5  -7     5060.87     4150.37    682.93 o 
  10   5  -7       51.03      418.98    488.97 o 
   1   7  -7     5618.29     5704.20    657.73 o 
   2   7  -7      929.05      981.94    481.99 o 
   3   7  -7     4459.63     4387.39    473.65 o 
   4   7  -7      308.86      243.81    178.98 o 
   5   7  -7     7077.88     6693.40   1115.35 o 
   6   7  -7      347.58       13.01    247.62 o 
   7   7  -7      201.93      240.47    173.53 o 
   8   7  -7      741.25      625.72    200.44 o 
   9   7  -7     3029.08     2958.68    444.70 o 
  10   7  -7      419.70      326.37    289.92 o 
   1   9  -7     6534.44     7916.10    523.03 o 
   2   9  -7      494.72      324.09    166.24 o 
   3   9  -7     5010.29     5216.55    429.78 o 
   4   9  -7        4.67       76.63    209.23 o 
   5   9  -7     6256.88     5657.15    511.30 o 
   6   9  -7      678.35      682.96    386.82 o 
   7   9  -7     1752.08     1737.36    435.57 o 
   8   9  -7      338.76     1122.07    344.57 o 
   9   9  -7     1982.74     1785.71    309.79 o 
  10   9  -7      219.97      376.17    994.64 o 
   1  11  -7     8268.77     8006.66    721.84 o 
   2  11  -7      905.28      648.99    207.92 o 
   3  11  -7     3321.56     3575.42    516.55 o 
   4  11  -7     2164.16     2156.20    248.59 o 
   5  11  -7     5168.59     5630.14    473.04 o 
   6  11  -7      318.44      221.10    151.30 o 
   7  11  -7     2622.17     2861.90    332.22 o 
   8  11  -7      473.06      559.06    250.66 o 
   9  11  -7     2451.76     2883.36    363.88 o 
   1  13  -7     5431.33     6056.27    538.33 o 
   2  13  -7      676.15      986.44    352.07 o 
   3  13  -7     8439.69     8831.53    543.77 o 
   4  13  -7      179.47      -22.92    129.30 o 
   5  13  -7     4355.27     3938.08    536.01 o 
   6  13  -7      472.04      472.81    170.88 o 
   7  13  -7     2413.86     2379.62    322.25 o 
   8  13  -7      716.42      864.82    265.75 o 
   9  13  -7     1352.42     1364.38    365.61 o 
   1  15  -7     6493.31     7369.93    540.75 o 
   2  15  -7      262.15      365.02    151.56 o 
   3  15  -7     3614.63     3963.93    307.67 o 
   4  15  -7      341.52      271.88    246.10 o 
   5  15  -7     2643.78     1736.09    307.53 o 
   6  15  -7     1441.77     1053.12    338.58 o 
   7  15  -7     2470.61     2214.71    309.57 o 
   8  15  -7      751.78      729.74    311.85 o 
   1  17  -7     2815.73     2342.07    402.45 o 
   2  17  -7     1429.32     1263.72    184.62 o 
   3  17  -7     2992.20     3803.35    388.30 o 
   4  17  -7      412.52      415.18    187.57 o 
   5  17  -7     1567.47     2018.09    488.11 o 
   6  17  -7      699.38      597.64    231.38 o 
   7  17  -7     2635.27     2599.55    678.31 o 
   8  17  -7      289.25     -233.56    674.05 o 
   1  19  -7     1252.29     1372.98    304.53 o 
   2  19  -7      348.06      237.79    139.23 o 
   3  19  -7     3681.29     4281.58    399.70 o 
   4  19  -7      291.13      533.75    215.39 o 
   5  19  -7      724.76      899.49    462.07 o 
   6  19  -7      183.74      454.53    888.94 o 
   7  19  -7     1798.27     1422.25    372.69 o 
   1  21  -7     2171.81     1454.97    483.04 o 
   2  21  -7      170.99      204.36    154.62 o 
   3  21  -7     1521.53     1288.27    225.18 o 
   4  21  -7      408.17      524.10    244.02 o 
   5  21  -7      499.36      645.36    231.80 o 
   6  21  -7      253.55      437.04    295.71 o 
   1  23  -7     1557.00     1485.97    416.27 o 
   2  23  -7      140.67      467.70    295.06 o 
   3  23  -7     2854.55     2292.88    475.72 o 
   4  23  -7      225.76     1169.16    556.97 o 
   5  23  -7     1418.07     1764.11    659.50 o 
   1  25  -7     1697.77     1662.59    438.01 o 
   2  25  -7       17.78      243.62    345.76 o 
   3  25  -7     3439.66     2642.10    897.07 o 
   0   0  -6   116703.97   112660.03   5338.90 o 
   2   0  -6    92878.12    85066.55   4015.72 o 
   4   0  -6    63070.16    62447.25   2579.37 o 
   6   0  -6    34311.87    34402.61   2092.56 o 
   8   0  -6    17543.04    17131.44   1319.16 o 
   0   2  -6    82399.77    78262.11   3235.00 o 
   1   2  -6     9010.41     8762.19    358.06 o 
   2   2  -6    72393.41    69932.65   2006.76 o 
   3   2  -6     3688.37     3816.82    179.06 o 
   4   2  -6    71250.01    68512.05   2034.96 o 
   5   2  -6     2618.82     2580.40    188.49 o 
   6   2  -6    38688.19    36460.04   1653.19 o 
   7   2  -6     1713.71     1600.59    314.03 o 
   8   2  -6    18771.12    18003.75   2120.66 o 
   9   2  -6     2299.72     1732.00    250.47 o 
   0   4  -6    61155.79    58445.19   4014.39 o 
   1   4  -6    22109.60    18873.32   1134.71 o 
   2   4  -6    59666.77    51478.49   4035.92 o 
   3   4  -6    13530.58    13190.34    678.02 o 
   4   4  -6    39379.06    38256.80   1563.48 o 
   5   4  -6    17058.11    19691.33   1109.54 o 
   6   4  -6    33399.81    33156.21   3186.36 o 
   7   4  -6     6958.19     7499.80    747.84 o 
   8   4  -6    18216.61    17881.67   1314.13 o 
   9   4  -6     5154.21     2948.79    824.21 o 
  10   4  -6     8420.81     7383.53    831.95 o 
   0   6  -6    41914.93    42942.14   2480.94 o 
   1   6  -6    41565.37    41336.15   2042.02 o 
   2   6  -6    42076.79    39447.48   1779.26 o 
   3   6  -6    30271.42    28129.33   3382.25 o 
   4   6  -6    24424.00    23676.44   1403.80 o 
   5   6  -6    19482.18    19805.81    761.57 o 
   6   6  -6    14509.90    16021.54    763.26 o 
   7   6  -6    17757.68    16782.75   1354.91 o 
   8   6  -6    13015.61    12800.55   1168.25 o 
   9   6  -6     9906.42     7061.85   1581.26 o 
  10   6  -6     4918.79     5023.14    744.02 o 
   0   8  -6    16405.86    16748.82   1185.24 o 
   1   8  -6    62784.65    61025.95   2353.40 o 
   2   8  -6    10799.59    10570.27    821.46 o 
   3   8  -6    59101.74    58716.10   1774.36 o 
   4   8  -6    15357.25    16178.01    847.04 o 
   5   8  -6    21502.42    21656.66   1080.66 o 
   6   8  -6     6551.07     6853.30    782.29 o 
   7   8  -6    16358.21    17859.56   1892.53 o 
   8   8  -6     6591.95     7191.21    572.90 o 
   9   8  -6     8261.83     8652.58    781.34 o 
  10   8  -6     3084.62     2377.02    370.11 o 
   0  10  -6    21410.04    21704.46   1466.27 o 
   1  10  -6    45557.67    45867.39   1979.13 o 
   2  10  -6     5210.61     5194.78    672.57 o 
   3  10  -6    45719.31    45645.42   1495.55 o 
   4  10  -6     8116.63     8277.16    528.28 o 
   5  10  -6    32624.82    34393.02   1778.48 o 
   6  10  -6     3199.19     3769.60    317.06 o 
   7  10  -6    19025.01    20388.48   1116.50 o 
   8  10  -6     2438.07     2991.61    372.22 o 
   9  10  -6     9314.13    10816.05   1324.18 o 
  10  10  -6      939.85     1404.11    420.58 o 
   0  12  -6     7705.63     8725.62    630.26 o 
   1  12  -6    42888.76    40836.45   2341.15 o 
   2  12  -6     6151.44     6015.43    353.99 o 
   3  12  -6    30166.75    31198.10   1424.91 o 
   4  12  -6     2992.39     3703.50    534.16 o 
   5  12  -6    33364.22    36033.84   1369.49 o 
   6  12  -6     4681.58     5027.31    386.61 o 
   7  12  -6    18349.75    19121.90   1182.01 o 
   8  12  -6     3269.89     3186.09    558.70 o 
   9  12  -6     9827.65    10402.78    995.97 o 
   0  14  -6    12807.67    13353.08   1020.31 o 
   1  14  -6    29670.25    30657.71   1110.25 o 
   2  14  -6     6332.77     6675.29    429.56 o 
   3  14  -6    32145.92    30995.00   1368.34 o 
   4  14  -6     8193.33     8650.01    506.06 o 
   5  14  -6    22112.11    23777.31   1193.96 o 
   6  14  -6     5740.52     5071.78    400.43 o 
   7  14  -6    10236.15    10232.09    868.90 o 
   8  14  -6     3942.88     3294.01    414.76 o 
   9  14  -6     6385.72     5835.51    811.75 o 
   0  16  -6    19491.19    17186.36   1659.01 o 
   1  16  -6    14742.33    15150.11    792.90 o 
   2  16  -6    18976.58    19726.21   1043.67 o 
   3  16  -6    17362.05    18732.30   1054.09 o 
   4  16  -6    17027.21    17969.03   1103.94 o 
   5  16  -6    11440.24    11878.64    682.96 o 
   6  16  -6     5261.10     6224.68    499.00 o 
   7  16  -6     9519.17    10331.66    933.34 o 
   8  16  -6     5839.16     5484.22    747.17 o 
   0  18  -6    32904.71    35941.38   3078.99 o 
   1  18  -6     7977.24     7735.80    413.29 o 
   2  18  -6    21378.62    22354.96   1383.97 o 
   3  18  -6     5161.56     5665.60    399.91 o 
   4  18  -6    13443.45    15288.10   1116.03 o 
   5  18  -6     4705.57     3895.94    484.25 o 
   6  18  -6    10843.94    11391.01    957.98 o 
   7  18  -6     3240.58     2477.21    540.17 o 
   8  18  -6     8358.90     8939.97   1284.01 o 
   0  20  -6    17481.09    17453.15   2507.01 o 
   1  20  -6     4764.26     4654.85    468.48 o 
   2  20  -6    19975.49    19536.27   1565.26 o 
   3  20  -6     1424.53      648.59    275.38 o 
   4  20  -6    14097.95    15217.08   1074.67 o 
   5  20  -6      821.95      781.67    277.47 o 
   6  20  -6    12828.58    13211.19   1304.92 o 
   7  20  -6      190.49      114.22    411.83 o 
   0  22  -6    15307.26    16649.84   1548.03 o 
   1  22  -6      121.16      158.41    144.96 o 
   2  22  -6    17025.56    18688.43   1540.57 o 
   3  22  -6      105.52     -126.79    192.74 o 
   4  22  -6    12871.89    14436.37   1071.12 o 
   5  22  -6      130.23      496.72    353.62 o 
   6  22  -6    10131.36     9268.53   1060.99 o 
   0  24  -6    11329.33    13339.00   1779.90 o 
   1  24  -6      778.24      774.02    411.26 o 
   2  24  -6    11250.12    12217.21   1401.26 o 
   3  24  -6      206.03      673.19    340.86 o 
   4  24  -6    11184.25     9335.67   1082.15 o 
   0  26  -6     6924.89     6454.42   1073.00 o 
   1  26  -6     3137.93     2774.30    720.36 o 
   2  26  -6     7609.70     8085.53   1080.45 o 
   1   1  -5     7588.68     7098.86    298.12 o 
   2   1  -5     4355.50     4225.01    239.97 o 
   3   1  -5     8885.91     9231.16    474.87 o 
   4   1  -5     5248.99     5493.77    382.53 o 
   5   1  -5     6921.01     7005.37    445.82 o 
   6   1  -5       18.96       95.49     98.05 o 
   7   1  -5     6553.68     5869.96    452.57 o 
   8   1  -5        5.65      -21.93     84.26 o 
   9   1  -5     1276.23     1109.33    153.28 o 
   1   3  -5     7419.99     6954.96    317.07 o 
   2   3  -5     2648.37     2557.36    208.48 o 
   3   3  -5    16001.82    13955.21    469.97 o 
   4   3  -5      956.75     1091.32    122.81 o 
   5   3  -5     2333.65     2792.57    225.62 o 
   6   3  -5     1363.68      740.27    174.02 o 
   7   3  -5     6765.07     6731.43    525.02 o 
   8   3  -5      476.36      347.40    197.17 o 
   9   3  -5     2124.86     1905.53    245.39 o 
  10   3  -5      203.10      159.66    125.92 o 
   1   5  -5     9092.30     8935.92    508.40 o 
   2   5  -5      187.41      574.89    227.95 o 
   3   5  -5    15276.05    15001.14    788.74 o 
   4   5  -5      334.97      211.17    104.56 o 
   5   5  -5     5365.03     5447.31    329.42 o 
   6   5  -5     1280.82     1297.60    167.15 o 
   7   5  -5     5245.63     5147.66   1267.19 o 
   8   5  -5        8.31      -84.61    175.20 o 
   9   5  -5     1697.65     1384.62    232.02 o 
  10   5  -5      201.65      345.17    197.48 o 
  11   5  -5     2463.63     1607.04    291.24 o 
   1   7  -5    23228.38    23319.20   1118.72 o 
   2   7  -5       63.30      276.74    108.73 o 
   3   7  -5    10867.37    10485.15    370.73 o 
   4   7  -5     1275.21     1759.65    202.67 o 
   5   7  -5     5218.75     5387.53    494.34 o 
   6   7  -5      169.42      224.65    111.51 o 
   7   7  -5     7098.97     8348.32    566.06 o 
   8   7  -5     1099.67     1129.30    524.87 o 
   9   7  -5     1431.66      563.20    331.99 o 
  10   7  -5      797.97      763.46    225.28 o 
   1   9  -5    12460.39    12409.38    478.10 o 
   2   9  -5     1840.77     1809.11    162.59 o 
   3   9  -5     7516.19     7969.85    376.57 o 
   4   9  -5      230.43      442.61    155.27 o 
   5   9  -5     4153.12     4348.84    310.56 o 
   6   9  -5     1339.24     1551.83    183.12 o 
   7   9  -5     4565.81     5392.21    435.88 o 
   8   9  -5      737.33      391.40    215.46 o 
   9   9  -5     1747.42      804.67    317.64 o 
  10   9  -5      159.55      105.48    261.74 o 
   1  11  -5     4199.74     3754.90    425.89 o 
   2  11  -5     1903.59     2326.24    224.52 o 
   3  11  -5     4278.82     4174.44    242.55 o 
   4  11  -5     1041.59      894.28    137.40 o 
   5  11  -5     4459.67     5170.53    535.95 o 
   6  11  -5     1918.48     1685.06    261.24 o 
   7  11  -5     3511.32     3685.27    396.16 o 
   8  11  -5      819.12      523.68    197.50 o 
   9  11  -5      897.98      996.08    358.05 o 
  10  11  -5      260.81        2.47    361.34 o 
   1  13  -5     3090.32     3125.91    257.55 o 
   2  13  -5      543.16      467.70    145.02 o 
   3  13  -5     2849.57     3057.56    269.65 o 
   4  13  -5      409.13      706.29    277.57 o 
   5  13  -5     2472.22     2381.69    296.30 o 
   6  13  -5      155.99      128.04    151.00 o 
   7  13  -5     3569.29     3097.55    306.56 o 
   8  13  -5      592.45      559.04    264.65 o 
   9  13  -5      962.75      431.00    355.63 o 
   1  15  -5     3583.43     4085.15    317.12 o 
   2  15  -5      146.01      145.26    102.49 o 
   3  15  -5     6616.06     7047.06    459.12 o 
   4  15  -5      613.48      833.48    219.32 o 
   5  15  -5     3968.53     3847.73    329.40 o 
   6  15  -5      724.45      827.78    200.70 o 
   7  15  -5     1791.26     2148.97    265.57 o 
   8  15  -5      809.92      852.34    450.85 o 
   9  15  -5     1150.51     1364.41    453.76 o 
   1  17  -5     5952.45     5708.03    318.77 o 
   2  17  -5       80.59       89.49    100.95 o 
   3  17  -5     7515.01     7449.30    610.30 o 
   4  17  -5      821.86      751.38    160.92 o 
   5  17  -5     3607.70     3383.03    382.61 o 
   6  17  -5      706.29      788.82    205.30 o 
   7  17  -5     1381.17     1678.13    443.02 o 
   8  17  -5      365.49      596.01    400.94 o 
   1  19  -5     5422.63     5350.95    393.70 o 
   2  19  -5      411.01      363.94    145.36 o 
   3  19  -5     4206.23     3666.63    475.82 o 
   4  19  -5      196.56      223.07    188.14 o 
   5  19  -5     3030.75     3006.56    423.31 o 
   6  19  -5      240.01      -44.91    147.34 o 
   7  19  -5     1428.26     1994.08    393.15 o 
   8  19  -5      545.00      217.07    304.22 o 
   1  21  -5     2424.83     1836.38    504.48 o 
   2  21  -5      672.37      627.96    104.81 o 
   3  21  -5     1718.86     1682.19    364.49 o 
   4  21  -5        3.67      -92.28    173.98 o 
   5  21  -5     3035.89     3085.78    453.60 o 
   6  21  -5      198.80      182.98    345.63 o 
   7  21  -5     1156.60      639.28    431.65 o 
   1  23  -5     1629.83     1276.82    232.39 o 
   2  23  -5      113.69        4.37    201.93 o 
   3  23  -5      841.34      494.17    267.57 o 
   4  23  -5      170.93       24.34    184.53 o 
   5  23  -5     1251.70     1311.73    448.47 o 
   6  23  -5       52.63     -420.15    422.05 o 
   1  25  -5     2183.41     2892.40    611.76 o 
   2  25  -5       78.06      444.77    395.56 o 
   3  25  -5      282.49      287.03    431.83 o 
   4  25  -5      274.67     -550.07    550.07 o 
   1  27  -5     1926.25     1385.77    357.70 o 
   0   0  -4    21390.68    21085.86   1333.26 o 
   2   0  -4   183748.11   174052.20   9025.31 o 
   4   0  -4    33599.47    30840.44   1874.67 o 
   6   0  -4    69017.79    66108.09   3589.98 o 
   8   0  -4     9587.49     7663.01    514.57 o 
   0   2  -4    72000.10    65186.55   3469.81 o 
   1   2  -4    15091.53    13956.91    607.62 o 
   2   2  -4   183098.88   169065.78   5748.24 o 
   3   2  -4    16142.00    16534.03    513.72 o 
   4   2  -4    25640.71    24097.79    754.58 o 
   5   2  -4     6817.08     6929.16    357.44 o 
   6   2  -4    75492.08    75505.68   2978.99 o 
   7   2  -4      697.97      605.21    153.99 o 
   8   2  -4    11619.30    11537.48    829.17 o 
   9   2  -4      209.71      498.37    313.35 o 
  10   2  -4    20437.40    21521.06   1484.62 o 
   0   4  -4    36915.81    32620.80   1867.66 o 
   1   4  -4    23429.13    21845.32   2720.89 o 
   2   4  -4   109695.22   100095.30   4368.57 o 
   3   4  -4    20407.92    18918.19    809.03 o 
   4   4  -4     8215.62     8377.72    346.98 o 
   5   4  -4    17422.97    18292.45    635.97 o 
   6   4  -4    56976.99    61459.43   2779.23 o 
   7   4  -4    13610.69    14359.39   1022.80 o 
   8   4  -4     6289.12     5926.63    918.04 o 
   9   4  -4     5274.87     5880.49    549.79 o 
  10   4  -4    19185.31    19142.25   1551.77 o 
  11   4  -4     2264.44     1116.53    378.28 o 
   0   6  -4    11947.06    12017.40   1010.90 o 
   1   6  -4    47112.43    44416.43   1746.28 o 
   2   6  -4   106275.23   100899.41   3631.78 o 
   3   6  -4    42077.29    39314.95   1320.62 o 
   4   6  -4     8021.64     6846.25    264.89 o 
   5   6  -4    25446.75    23935.69    747.00 o 
   6   6  -4    36957.23    39869.42    981.12 o 
   7   6  -4    15966.57    16300.14   1525.15 o 
   8   6  -4      436.25      287.01    180.59 o 
   9   6  -4     8037.50     8907.29   1102.08 o 
  10   6  -4    11597.35    11665.30   1589.59 o 
  11   6  -4     4288.56     4241.02   1678.35 o 
   0   8  -4     4492.97     4545.03    281.65 o 
   1   8  -4    59756.62    58516.38   1860.83 o 
   2   8  -4    52675.25    51731.86   1833.75 o 
   3   8  -4    57157.04    55105.71   2067.23 o 
   4   8  -4      858.65     1049.76    233.29 o 
   5   8  -4    36780.18    37925.19   1165.55 o 
   6   8  -4    23623.55    25567.20    789.23 o 
   7   8  -4    22073.65    23957.28   1477.08 o 
   8   8  -4      187.08       12.58    405.15 o 
   9   8  -4    12330.10    12676.16    976.24 o 
  10   8  -4     5731.08     4821.15    546.86 o 
   0  10  -4    12770.18    12794.43    476.76 o 
   1  10  -4    56657.83    52937.51   1644.99 o 
   2  10  -4    14836.14    15258.34    551.14 o 
   3  10  -4    49298.31    48451.11   1426.62 o 
   4  10  -4      656.40      741.24    197.44 o 
   5  10  -4    39956.67    40919.94   1207.60 o 
   6  10  -4    11489.55    12722.72    546.48 o 
   7  10  -4    25135.50    27525.26   1214.14 o 
   8  10  -4      661.95      393.87    244.18 o 
   9  10  -4    13413.21    13124.44   1164.14 o 
  10  10  -4     2291.40     2117.90    403.43 o 
   0  12  -4     7964.15     8978.14    777.85 o 
   1  12  -4    69921.95    69952.53   2096.99 o 
   2  12  -4     1141.04     1270.30    103.70 o 
   3  12  -4    46412.96    48060.61   1569.99 o 
   4  12  -4    12425.14    12465.72    426.61 o 
   5  12  -4    33144.06    34334.79   1549.28 o 
   6  12  -4      575.84      502.04    154.46 o 
   7  12  -4    21939.26    24378.78   1106.89 o 
   8  12  -4     3088.12     2971.62    329.27 o 
   9  12  -4    11089.29    12014.46   1428.17 o 
  10  12  -4      461.01      149.36    247.88 o 
   0  14  -4    17695.93    16519.95   1165.07 o 
   1  14  -4    48724.76    47743.00   1552.32 o 
   2  14  -4     1081.66      923.84    478.54 o 
   3  14  -4    24751.87    24903.16    827.29 o 
   4  14  -4    18251.09    19963.32    789.46 o 
   5  14  -4    12936.55    13684.33    699.31 o 
   6  14  -4      399.21      431.37    132.40 o 
   7  14  -4    14475.11    16214.34    877.44 o 
   8  14  -4     8602.35    10430.26    872.15 o 
   9  14  -4     9702.87    11044.05   2380.74 o 
   0  16  -4    46033.57    45715.45   3961.43 o 
   1  16  -4    23233.96    23249.10   1350.48 o 
   2  16  -4     3314.03     3373.11    211.03 o 
   3  16  -4    25209.06    25690.66    907.91 o 
   4  16  -4    26546.10    26340.01   1130.78 o 
   5  16  -4    14571.25    14307.35    683.71 o 
   6  16  -4     1386.69     1310.24    171.38 o 
   7  16  -4     7404.52     6921.07   1023.16 o 
   8  16  -4    11843.40    11525.35   1467.50 o 
   9  16  -4     3601.52     3539.55   1068.94 o 
   0  18  -4    32592.35    38222.81   4133.86 o 
   1  18  -4     4299.38     4617.76    447.61 o 
   2  18  -4     1945.20     1977.77    223.29 o 
   3  18  -4     8798.51     8701.34    655.86 o 
   4  18  -4    40799.26    42312.37   1627.65 o 
   5  18  -4     8027.98     7946.22    577.19 o 
   6  18  -4     5004.24     4664.49    322.47 o 
   7  18  -4     4531.08     2866.23    603.25 o 
   8  18  -4    14854.98    14778.92   1164.77 o 
   0  20  -4    44465.98    44735.56   5703.34 o 
   1  20  -4     4180.62     4862.77    540.23 o 
   2  20  -4     7543.67     8487.25    769.42 o 
   3  20  -4     2059.92     1692.96    215.39 o 
   4  20  -4    34280.91    34228.05   1759.09 o 
   5  20  -4     1508.31     1294.68    259.54 o 
   6  20  -4     3801.57     3950.22    531.60 o 
   7  20  -4     1362.94     1279.56    340.00 o 
   0  22  -4    39791.69    41842.78   5581.46 o 
   1  22  -4      115.77       20.69    462.28 o 
   2  22  -4     8586.84     7683.28    622.38 o 
   3  22  -4       18.89      147.98    159.29 o 
   4  22  -4    23643.51    23060.55   1496.96 o 
   5  22  -4      193.75      207.58    471.56 o 
   6  22  -4     2526.44     2274.28    501.62 o 
   0  24  -4    26534.20    28302.67   2654.58 o 
   1  24  -4     1258.32     1027.05    400.72 o 
   2  24  -4     4688.96     3971.79    572.36 o 
   3  24  -4      614.23      661.68    207.36 o 
   4  24  -4    17770.92    18501.17   1181.84 o 
   5  24  -4      706.87      406.67    365.81 o 
   0  26  -4    19951.00    19811.46   2722.46 o 
   1  26  -4     2636.10     2809.89    816.52 o 
   2  26  -4     2056.38     1505.76    486.18 o 
   3  26  -4     2213.62     2516.56    416.15 o 
   1   1  -3    40475.78    36381.86   1135.67 o 
   2   1  -3    16710.15    15298.93    675.09 o 
   3   1  -3    15125.70    14746.74    517.17 o 
   4   1  -3      869.57      849.09    101.75 o 
   5   1  -3     4091.37     4283.46    177.32 o 
   6   1  -3      331.47      298.38     49.95 o 
   7   1  -3     9299.10     8161.02    378.56 o 
   8   1  -3      265.80      386.04    128.58 o 
   9   1  -3      494.97      550.03    114.48 o 
  10   1  -3      178.55     -101.60    368.68 o 
   1   3  -3     9006.46     8332.56    898.18 o 
   2   3  -3     2218.33     2475.22    204.66 o 
   3   3  -3    22108.46    21890.05   1375.23 o 
   4   3  -3     6792.33     7449.63    423.61 o 
   5   3  -3     3061.66     3104.95    389.93 o 
   6   3  -3      383.59      432.98    141.93 o 
   7   3  -3     5600.54     6460.39    814.80 o 
   8   3  -3      818.79      837.29    194.78 o 
   9   3  -3     1503.73     1451.06    224.07 o 
  10   3  -3       22.81       84.04    116.34 o 
  11   3  -3     2882.34     2575.38    832.72 o 
   1   5  -3    11254.75    11184.12    781.22 o 
   2   5  -3     6689.36     7023.00    314.19 o 
   3   5  -3     7316.76     7455.59    328.07 o 
   4   5  -3     1065.89     1399.84    126.93 o 
   5   5  -3     5313.66     5088.09    245.65 o 
   6   5  -3      125.19      143.56    135.47 o 
   7   5  -3     8639.00     8850.54    490.04 o 
   8   5  -3      193.27      368.32    172.27 o 
   9   5  -3     1671.25      894.05    542.32 o 
  10   5  -3       12.37      214.95    170.10 o 
  11   5  -3     2798.73     2247.71    303.61 o 
   1   7  -3     9690.85     9278.13    335.81 o 
   2   7  -3     2457.90     3085.16    202.73 o 
   3   7  -3    14424.16    14841.08    658.53 o 
   4   7  -3      251.48      349.89     68.98 o 
   5   7  -3     4620.19     4349.10    386.90 o 
   6   7  -3      744.11      875.91    148.48 o 
   7   7  -3     8634.85     9620.10   1695.66 o 
   8   7  -3      256.45       53.37    177.09 o 
   9   7  -3     1691.58     1284.59    435.68 o 
  10   7  -3      533.09      674.75    200.88 o 
  11   7  -3     2688.32     2537.55    478.38 o 
   1   9  -3    22217.46    22387.38   1161.65 o 
   2   9  -3      667.06      707.59     85.58 o 
   3   9  -3    13708.61    14653.54    519.04 o 
   4   9  -3        2.61       -7.86     92.14 o 
   5   9  -3     3582.85     3435.41    291.23 o 
   6   9  -3      678.66      568.01    132.35 o 
   7   9  -3     6262.75     7160.74    449.39 o 
   8   9  -3      719.91      689.32    188.18 o 
   9   9  -3      537.74      243.88    255.89 o 
  10   9  -3     1046.79      808.74    334.52 o 
   1  11  -3    12531.47    11693.44    534.92 o 
   2  11  -3     1109.27      894.13    133.68 o 
   3  11  -3     8421.20     8515.92    386.85 o 
   4  11  -3      421.94      546.09     89.91 o 
   5  11  -3     2659.06     2850.24    215.84 o 
   6  11  -3     1000.99      916.31    315.63 o 
   7  11  -3     4480.64     4378.33    450.54 o 
   8  11  -3      665.82      364.79    235.22 o 
   9  11  -3     1064.01      906.18    638.29 o 
  10  11  -3      472.60      506.30    271.46 o 
   1  13  -3     4140.39     3870.44    334.58 o 
   2  13  -3      840.76     1006.34    152.00 o 
   3  13  -3     1535.42     1348.37    119.76 o 
   4  13  -3     1670.68     1831.90    196.94 o 
   5  13  -3     9067.24     9045.33    561.40 o 
   6  13  -3      343.30      437.09    119.54 o 
   7  13  -3     1915.27     1761.83    382.99 o 
   8  13  -3      857.36      742.73    250.75 o 
   9  13  -3     1178.65     1594.59    740.79 o 
  10  13  -3      485.45      291.91    253.30 o 
   1  15  -3     2589.97     2926.21    207.53 o 
   2  15  -3      200.65      -41.15    287.65 o 
   3  15  -3     5933.72     6086.42    310.60 o 
   4  15  -3      675.95      819.13    160.55 o 
   5  15  -3     3092.19     3396.53    313.65 o 
   6  15  -3      113.89      264.43    174.10 o 
   7  15  -3     2834.42     2356.93    285.47 o 
   8  15  -3     1236.08      910.60    293.68 o 
   9  15  -3     2367.86     1987.51    368.23 o 
   1  17  -3     4755.70     4437.76    371.57 o 
   2  17  -3      114.83      165.74    128.37 o 
   3  17  -3     6716.10     6566.01    366.16 o 
   4  17  -3     1200.61     1373.89    176.75 o 
   5  17  -3     2696.03     2557.63    193.36 o 
   6  17  -3     1373.01     1274.55    231.13 o 
   7  17  -3     1264.37      544.15    256.74 o 
   8  17  -3      546.00      881.48    278.55 o 
   9  17  -3     1725.34     1632.10    578.09 o 
   1  19  -3     5464.37     5441.20    464.40 o 
   2  19  -3      721.34      747.29    180.40 o 
   3  19  -3     3067.86     3302.98    226.65 o 
   4  19  -3      111.77     -187.95    187.95 o 
   5  19  -3     3813.01     3455.80    332.60 o 
   6  19  -3      397.08      372.56    137.67 o 
   7  19  -3     1234.00      689.85    376.45 o 
   8  19  -3      855.93      164.55    475.73 o 
   1  21  -3     3130.63     3360.26    317.64 o 
   2  21  -3       40.11      140.20    220.54 o 
   3  21  -3     2257.18     1962.55    215.94 o 
   4  21  -3       34.78       66.31    158.04 o 
   5  21  -3     2546.71     2113.11    500.85 o 
   6  21  -3      182.89      188.62    445.64 o 
   7  21  -3     1261.47      428.86    282.28 o 
   1  23  -3     2821.35     2797.91    340.53 o 
   2  23  -3       10.31     -146.88    217.27 o 
   3  23  -3      738.93      823.73    224.94 o 
   4  23  -3      236.62      389.32    249.76 o 
   5  23  -3     4746.22     4419.22    635.72 o 
   6  23  -3       42.12       46.70    254.40 o 
   1  25  -3     2899.27     2668.71    956.56 o 
   2  25  -3       72.58      161.33    223.11 o 
   3  25  -3     1274.80      785.02    287.93 o 
   4  25  -3       98.72     -218.51    341.12 o 
   5  25  -3     2309.65     2125.76    407.85 o 
   1  27  -3     2427.45     2319.08    453.06 o 
   2  27  -3       86.85     1016.20    425.22 o 
   3  27  -3      721.19      687.68    506.11 o 
   2   0  -2   244599.95   229385.05  13326.45 o 
   4   0  -2    95922.45    93430.56   3304.32 o 
   6   0  -2    57155.90    52740.51   2699.19 o 
   8   0  -2    21949.02    22477.14   1118.20 o 
  10   0  -2    14938.64    16756.87   1521.33 o 
   0   2  -2   129721.32   110185.38   7222.28 o 
   1   2  -2    48268.92    42446.02   1548.00 o 
   2   2  -2   116215.05   100092.02   3526.77 o 
   3   2  -2    19987.11    18058.25    829.15 o 
   4   2  -2    81531.05    76924.06   2583.52 o 
   5   2  -2     3434.56     3626.90    347.28 o 
   6   2  -2    61652.25    61541.16   2356.65 o 
   7   2  -2     1938.06     1576.40    246.05 o 
   8   2  -2    29784.37    30792.15   1284.07 o 
   9   2  -2     1266.43     1070.07    145.57 o 
  10   2  -2    15129.96    14616.71    944.33 o 
  11   2  -2     1290.89     1380.71    517.34 o 
   0   4  -2    86288.67    79516.07   3671.83 o 
   1   4  -2    31907.95    28963.30   1006.44 o 
   2   4  -2    75449.27    73604.51   2239.73 o 
   3   4  -2    28022.47    27701.64    947.99 o 
   4   4  -2    57681.45    57634.08   1567.28 o 
   5   4  -2    12811.22    11788.16    832.44 o 
   6   4  -2    33875.45    36030.32   1418.82 o 
   7   4  -2    15974.52    17618.47    962.75 o 
   8   4  -2    25198.77    23868.74   1662.60 o 
   9   4  -2     7340.22     7117.39    588.76 o 
  10   4  -2     8978.43    10012.00   1749.85 o 
  11   4  -2     2572.11     2042.26    379.46 o 
   0   6  -2   118183.30   116247.80   4589.29 o 
   1   6  -2    73944.73    71263.86   2129.93 o 
   2   6  -2    42100.45    40380.79   1120.27 o 
   3   6  -2    46447.43    44606.50   1359.26 o 
   4   6  -2    49851.38    51407.68   1411.58 o 
   5   6  -2    24579.18    24769.61    667.95 o 
   6   6  -2    16226.90    16866.75    662.89 o 
   7   6  -2    15202.65    15502.03    735.00 o 
   8   6  -2    11450.40    12983.51    987.77 o 
   9   6  -2     8716.74     8884.58    792.49 o 
  10   6  -2     7540.52     7687.57    769.00 o 
  11   6  -2     4524.66     4248.45    605.79 o 
   0   8  -2    86005.38    84832.11   2989.63 o 
   1   8  -2    80637.43    79386.01   2295.06 o 
   2   8  -2    44879.94    43902.98    976.92 o 
   3   8  -2    40581.50    39410.10    900.89 o 
   4   8  -2    19419.41    18740.24    541.71 o 
   5   8  -2    45873.09    47677.58   1294.69 o 
   6   8  -2    10940.54    11529.31    532.08 o 
   7   8  -2    20774.28    20703.75   1058.07 o 
   8   8  -2     7156.79     6770.34    743.92 o 
   9   8  -2    14794.17    16355.15   1241.20 o 
  10   8  -2     3557.87     3043.81    547.75 o 
  11   8  -2     7547.50     6992.87    886.07 o 
   0  10  -2     8720.88     9837.25    697.36 o 
   1  10  -2    81285.37    84742.72   1918.93 o 
   2  10  -2    14573.66    14853.51    433.38 o 
   3  10  -2    66624.63    65276.25   1887.75 o 
   4  10  -2     7613.18     7887.10    310.04 o 
   5  10  -2    52012.34    51956.02   1264.34 o 
   6  10  -2     5668.14     6134.18    282.55 o 
   7  10  -2    26321.32    28412.45   1115.77 o 
   8  10  -2     3414.26     3866.51    437.46 o 
   9  10  -2    15221.40    16888.79   1552.22 o 
  10  10  -2     1616.68     1761.80    439.90 o 
   0  12  -2    14601.43    14386.45    800.28 o 
   1  12  -2    47425.11    45567.17   1178.87 o 
   2  12  -2     2187.02     2126.27    219.16 o 
   3  12  -2    67293.83    68365.39   1818.67 o 
   4  12  -2     5252.77     5752.24    221.83 o 
   5  12  -2    40262.76    39235.52   1181.59 o 
   6  12  -2     5630.25     5440.57    332.40 o 
   7  12  -2    27219.80    28909.21   1288.30 o 
   8  12  -2     3177.62     2842.06    393.05 o 
   9  12  -2    12449.16    11398.69   1053.13 o 
  10  12  -2     1915.45     1396.81    556.77 o 
   0  14  -2    14779.22    15699.88    635.65 o 
   1  14  -2    44433.93    44172.61   1133.74 o 
   2  14  -2    11111.75    12920.21    428.40 o 
   3  14  -2    37952.54    40329.32   1188.12 o 
   4  14  -2    13276.30    13144.82    461.65 o 
   5  14  -2    20893.40    21629.39    745.65 o 
   6  14  -2     6156.64     5768.90    485.89 o 
   7  14  -2    15037.24    16288.92    825.64 o 
   8  14  -2     6628.38     6386.96    578.41 o 
   9  14  -2     7003.37     7990.23    718.11 o 
  10  14  -2     2892.85     2738.89    457.95 o 
   0  16  -2    27434.16    27234.50   3331.94 o 
   1  16  -2    22294.63    23260.72    985.03 o 
   2  16  -2    27181.53    28479.20   1095.29 o 
   3  16  -2    17676.37    17461.27    719.51 o 
   4  16  -2    14330.31    13993.91    576.45 o 
   5  16  -2    15394.73    16148.26    553.36 o 
   6  16  -2     9311.27     9823.96    632.26 o 
   7  16  -2     8827.71     8434.50    582.63 o 
   8  16  -2     5702.90     5330.74    583.70 o 
   9  16  -2     4403.26     4704.53    636.99 o 
   0  18  -2    24597.08    25178.04   1454.61 o 
   1  18  -2    10802.32    11752.46    562.74 o 
   2  18  -2    25572.07    26759.95   1107.86 o 
   3  18  -2     8585.74     8066.65    504.97 o 
   4  18  -2    15231.38    16309.66    701.06 o 
   5  18  -2     7471.29     7548.27    360.57 o 
   6  18  -2    16786.51    15492.35    878.23 o 
   7  18  -2     5033.92     4162.54    481.60 o 
   8  18  -2    10084.13     8132.93   1115.66 o 
   9  18  -2     2886.23     2533.52    987.11 o 
   0  20  -2    29231.25    28083.34   1885.86 o 
   1  20  -2     5246.10     5092.99    362.57 o 
   2  20  -2    31129.21    32677.13   1820.09 o 
   3  20  -2     2387.11     2090.76    246.50 o 
   4  20  -2    18364.04    18823.28   1073.74 o 
   5  20  -2      776.73      513.96    161.12 o 
   6  20  -2    15570.09    15120.94   1350.06 o 
   7  20  -2      651.44      580.83    426.83 o 
   8  20  -2     8839.88     7489.52    940.34 o 
   0  22  -2    22655.25    21523.57   2066.16 o 
   1  22  -2       19.41      -10.89    201.44 o 
   2  22  -2    22709.56    20756.64   1335.30 o 
   3  22  -2       83.83      189.27    152.78 o 
   4  22  -2    18111.20    17574.29   1187.57 o 
   5  22  -2       79.49       54.17    217.39 o 
   6  22  -2    13532.04    14905.19   1322.57 o 
   7  22  -2      353.68      329.45    455.36 o 
   0  24  -2    14283.31    12926.99   1186.82 o 
   1  24  -2     1343.81      780.38    281.78 o 
   2  24  -2    12911.06    13038.30   1038.35 o 
   3  24  -2     1610.63     1981.99    701.95 o 
   4  24  -2    15568.74    15025.74   1415.36 o 
   5  24  -2     1100.40     1429.51    337.69 o 
   6  24  -2     9804.42     9010.98    942.19 o 
   0  26  -2     8916.68     9346.91   1014.63 o 
   1  26  -2     3100.98     2646.63    874.16 o 
   2  26  -2     8966.88     8032.75   1049.47 o 
   3  26  -2     2360.37     2563.18    434.88 o 
   4  26  -2     8941.51     7451.36   1095.20 o 
   0  28  -2     7599.24    10014.99   3055.65 o 
   1  28  -2     4530.38     4253.10    806.90 o 
   2   1  -1    12174.39    11561.47    457.89 o 
   3   1  -1     6491.82     5992.64    243.98 o 
   4   1  -1      738.50     1012.62     88.30 o 
   5   1  -1    15200.79    15268.23    505.44 o 
   6   1  -1       37.56      149.76     65.82 o 
   7   1  -1     2950.77     3038.75    283.07 o 
   8   1  -1      538.18      543.23     93.56 o 
   9   1  -1     6678.06     6825.26    420.93 o 
  10   1  -1     1376.97     1162.13    209.55 o 
  11   1  -1     1527.95      752.41    313.50 o 
   1   3  -1    29474.29    29015.71    921.02 o 
   2   3  -1     2053.64     2112.93     89.09 o 
   3   3  -1     6015.18     5917.64    358.90 o 
   4   3  -1      227.26      239.22    129.09 o 
   5   3  -1    16056.26    16103.55    482.43 o 
   6   3  -1      166.65      149.61    184.47 o 
   7   3  -1     4268.42     4256.68    299.51 o 
   8   3  -1      265.82      570.61    312.43 o 
   9   3  -1     3671.00     3418.57    272.66 o 
  10   3  -1      258.16      -12.06    205.42 o 
  11   3  -1      522.02      458.79    337.30 o 
   1   5  -1     1250.89     1289.73     89.85 o 
   2   5  -1      621.55      672.81     59.74 o 
   3   5  -1    13145.54    13344.33    380.14 o 
   4   5  -1      745.28      905.87    109.30 o 
   5   5  -1     8068.25     7790.20    704.01 o 
   6   5  -1     1923.15     1927.81    209.35 o 
   7   5  -1     2424.10     2238.76    432.18 o 
   8   5  -1      130.37      203.13    153.10 o 
   9   5  -1     5885.05     5386.37    821.40 o 
  10   5  -1       29.96      159.28    400.60 o 
  11   5  -1      581.28      380.21    233.47 o 
   1   7  -1     5406.19     5017.37    251.87 o 
   2   7  -1      770.15      737.31    111.25 o 
   3   7  -1    14186.10    13676.41    440.33 o 
   4   7  -1      111.42      101.07     71.75 o 
   5   7  -1     8338.91     7938.84    503.71 o 
   6   7  -1       91.65       22.99    136.18 o 
   7   7  -1     2077.68     2454.50    374.04 o 
   8   7  -1      227.94      141.61    196.38 o 
   9   7  -1     5723.11     6595.26   1276.71 o 
  10   7  -1      174.04      179.99    241.43 o 
  11   7  -1      433.63       70.13    794.25 o 
   1   9  -1    21964.29    22093.19    716.26 o 
   2   9  -1      769.16      611.33    137.47 o 
   3   9  -1    10646.01    10340.42    337.51 o 
   4   9  -1     2526.41     2289.26    159.73 o 
   5   9  -1     7560.96     7949.16    386.35 o 
   6   9  -1      235.11      260.41     91.20 o 
   7   9  -1     1149.59     1367.82    351.01 o 
   8   9  -1      942.36      934.67    404.24 o 
   9   9  -1     2977.29     3190.28    374.80 o 
  10   9  -1      689.48      780.61    837.01 o 
  11   9  -1      933.68      438.10    414.59 o 
   1  11  -1    14966.34    14976.76    472.55 o 
   2  11  -1     2135.43     2470.30    168.50 o 
   3  11  -1     5582.94     5513.15    212.19 o 
   4  11  -1     1461.41     1586.29    112.48 o 
   5  11  -1     7550.55     8224.07    503.97 o 
   6  11  -1     1125.41      907.79    159.99 o 
   7  11  -1     1395.13     1215.91    179.26 o 
   8  11  -1      747.46      528.26    324.96 o 
   9  11  -1     1748.44     1965.83    680.15 o 
  10  11  -1      695.09      763.60    292.55 o 
   1  13  -1     4226.69     4809.55    324.77 o 
   2  13  -1      834.77      845.86    125.72 o 
   3  13  -1     5517.25     5843.36    298.22 o 
   4  13  -1      159.13      214.81     84.57 o 
   5  13  -1     5366.53     5866.57    326.51 o 
   6  13  -1     2434.16     2196.22    206.10 o 
   7  13  -1     4797.58     4095.69    327.84 o 
   8  13  -1      813.70      684.89    234.39 o 
   9  13  -1     3087.72     2829.23    588.76 o 
  10  13  -1      809.24      372.65    549.44 o 
   1  15  -1     5131.21     5840.61    297.93 o 
   2  15  -1      523.00      790.24    163.22 o 
   3  15  -1     3474.46     3817.27    389.78 o 
   4  15  -1      140.37      179.80     86.70 o 
   5  15  -1     6596.86     6336.57    349.25 o 
   6  15  -1      376.21      540.64    135.55 o 
   7  15  -1     3906.94     4216.42    335.94 o 
   8  15  -1      417.19      203.77    213.49 o 
   9  15  -1     1928.19     1140.99    318.64 o 
   1  17  -1     8887.03     9761.04    435.73 o 
   2  17  -1     2891.36     2664.08    273.57 o 
   3  17  -1     5878.77     6239.49    534.65 o 
   4  17  -1     1593.64     1603.28    182.03 o 
   5  17  -1     2363.86     2174.42    274.45 o 
   6  17  -1      419.45      300.99    160.62 o 
   7  17  -1     2342.68     2344.45    289.24 o 
   8  17  -1      328.50      552.14    292.02 o 
   9  17  -1      881.90      496.12    451.71 o 
   1  19  -1     5808.18     5847.71    357.13 o 
   2  19  -1       71.08      124.13    140.95 o 
   3  19  -1     6006.90     7067.52    562.26 o 
   4  19  -1       36.94      -11.28     96.75 o 
   5  19  -1      858.98      947.62    516.70 o 
   6  19  -1      560.92      603.84    179.75 o 
   7  19  -1     2061.21     1315.36    428.07 o 
   8  19  -1      447.36       40.47    363.05 o 
   1  21  -1     1840.43     1813.30    201.69 o 
   2  21  -1       12.42      241.31    200.58 o 
   3  21  -1     1860.76     1841.47    512.49 o 
   4  21  -1      527.16      743.59    282.02 o 
   5  21  -1     1401.75     1369.99    243.78 o 
   6  21  -1      900.69     1496.85    398.92 o 
   7  21  -1     2934.93     3226.74    481.91 o 
   1  23  -1     1193.09      920.33    213.95 o 
   2  23  -1       78.05      139.33    209.95 o 
   3  23  -1     2674.21     1876.06    394.37 o 
   4  23  -1      127.94      165.08    254.63 o 
   5  23  -1     1376.21     1714.33    730.00 o 
   6  23  -1      258.86      339.82    317.88 o 
   1  25  -1     1903.31     1242.14    334.52 o 
   2  25  -1       24.71     -274.58    274.58 o 
   3  25  -1     3494.89     2943.40    634.83 o 
   4  25  -1       30.39      407.78    711.39 o 
   5  25  -1     1676.18      430.10   1612.59 o 
   1  27  -1     2088.37     2149.28    486.42 o 
   2  27  -1       55.25      264.00    300.03 o 
   3  27  -1     3272.83     3388.99    765.76 o 
   2   0   0    64364.38    62359.35   2438.05 o 
   4   0   0   167600.14   167208.61   5516.50 o 
   6   0   0    13294.82    11859.02   1280.93 o 
   8   0   0    43953.50    46232.33   2276.56 o 
  10   0   0     5873.11     5459.49    441.46 o 
   2   2   0    12614.77    11810.65    322.65 o 
   3   2   0      964.63     1011.08     83.93 o 
   4   2   0   154607.58   144876.38   4080.00 o 
   5   2   0     9984.56    10786.73    311.58 o 
   6   2   0    18199.07    19069.38    407.08 o 
   7   2   0     2779.93     2832.42    134.28 o 
   8   2   0    52955.26    56213.25   1645.62 o 
   9   2   0     3584.45     3330.02    347.25 o 
  10   2   0     6664.22     7444.66    767.64 o 
  11   2   0      807.53      389.00    188.81 o 
   0   4   0    56594.57    60547.90   2534.22 o 
   1   4   0     9618.75     9239.60    306.85 o 
   2   4   0    72599.34    70057.41   2187.79 o 
   3   4   0    35177.74    36640.01    938.07 o 
   4   4   0   109226.09   111197.44   2632.32 o 
   5   4   0    38632.08    38862.43    932.32 o 
   6   4   0    10361.58    10224.66    330.79 o 
   7   4   0    11249.11    11359.76    456.05 o 
   8   4   0    36757.15    37219.68   1590.23 o 
   9   4   0     6146.10     5794.01    366.91 o 
  10   4   0     1127.24     1071.58    203.37 o 
  11   4   0     2341.29     1742.20    521.50 o 
   0   6   0    49587.00    49738.83   2019.38 o 
   1   6   0    36862.38    34837.70    998.86 o 
   2   6   0    16334.76    16680.16    465.51 o 
   3   6   0    47864.20    45220.63   1864.47 o 
   4   6   0    49267.96    47992.94   1065.23 o 
   5   6   0    28500.00    28101.57    768.81 o 
   6   6   0     5584.18     5901.38    375.55 o 
   7   6   0    18706.49    18084.34    985.14 o 
   8   6   0    25541.11    28796.84   1556.76 o 
   9   6   0     8224.27     8275.97    785.16 o 
  10   6   0     1279.29      708.85    354.25 o 
  11   6   0     4304.44     3951.07   1020.31 o 
   0   8   0    56075.34    53209.70   2131.92 o 
   1   8   0    83783.90    81829.63   2799.31 o 
   2   8   0      464.85      620.63    107.57 o 
   3   8   0    58780.66    55109.48   1337.47 o 
   4   8   0    45174.05    46496.36   1071.33 o 
   5   8   0    30561.68    30920.99    665.61 o 
   6   8   0     2256.54     2284.91    142.95 o 
   7   8   0    22581.71    26189.40   1190.42 o 
   8   8   0    13020.50    12207.23    666.64 o 
   9   8   0    11365.40    12065.91   1271.81 o 
  10   8   0      216.01      667.48    498.89 o 
  11   8   0     8572.57     8631.04   1812.55 o 
   0  10   0    38021.93    36091.38   1419.66 o 
   1  10   0   134396.70   138715.06   3546.50 o 
   2  10   0     4514.38     4634.23    308.81 o 
   3  10   0    82652.91    84850.57   1985.53 o 
   4  10   0    18510.30    19774.51    556.98 o 
   5  10   0    40596.20    41581.75   1295.87 o 
   6  10   0     1194.01     1253.20    212.53 o 
   7  10   0    26846.03    27158.39   1658.60 o 
   8  10   0     5046.82     6015.64    556.20 o 
   9  10   0    14445.99    14662.24   1016.87 o 
  10  10   0      874.17      492.56    285.70 o 
  11  10   0     6955.81     5380.70   1138.70 o 
   0  12   0     2545.57     2164.44    571.12 o 
   1  12   0    53428.08    53453.13   1510.31 o 
   2  12   0    18774.44    19042.38    591.68 o 
   3  12   0    46938.21    46944.17   1106.29 o 
   4  12   0     4610.33     4743.49    262.02 o 
   5  12   0    37270.07    39794.02   1213.83 o 
   6  12   0    11243.85    10505.11    597.48 o 
   7  12   0    28881.73    30415.32   1185.60 o 
   8  12   0      200.71      591.38    210.85 o 
   9  12   0    18757.65    20124.38   2008.22 o 
  10  12   0     3548.30     2802.88    546.15 o 
   0  14   0       11.27      154.57    181.05 o 
   1  14   0    54737.16    57620.07   1640.99 o 
   2  14   0    31115.24    31590.38   1111.98 o 
   3  14   0    40110.48    40877.04   1257.92 o 
   4  14   0      316.81      427.94    107.83 o 
   5  14   0    33031.43    36711.87   1393.31 o 
   6  14   0    23263.37    24259.68   1066.25 o 
   7  14   0     8732.75     9270.21    481.28 o 
   8  14   0      130.34      -55.75    202.09 o 
   9  14   0     7487.21     8075.78    774.41 o 
  10  14   0     5735.93     5066.59    489.01 o 
   0  16   0     1721.60     1827.47    267.23 o 
   1  16   0    18393.64    19570.75    597.26 o 
   2  16   0    39884.34    43379.19   1342.42 o 
   3  16   0     8796.04     9222.53    401.54 o 
   4  16   0     3766.71     3823.57    288.37 o 
   5  16   0    15096.74    15719.50    651.35 o 
   6  16   0    18849.42    18951.32    910.85 o 
   7  16   0     9908.57     9999.71    499.14 o 
   8  16   0       17.17      375.71    200.79 o 
   9  16   0     9404.89    11904.59   1395.50 o 
   0  18   0     7743.72     7210.68    583.81 o 
   1  18   0    13035.34    12815.25    585.81 o 
   2  18   0    40609.00    41926.54   1485.70 o 
   3  18   0    12155.00    13261.49   1016.39 o 
   4  18   0     5167.55     5514.21    370.28 o 
   5  18   0     6497.40     6386.51    392.74 o 
   6  18   0    23375.38    24327.72   1225.95 o 
   7  18   0     5869.56     5738.64    897.11 o 
   8  18   0     3050.50     3280.20    562.65 o 
   9  18   0     2992.54     2745.65    895.85 o 
   0  20   0     8777.07     8550.43    638.23 o 
   1  20   0     2425.91     3021.41    310.04 o 
   2  20   0    43721.95    46482.93   2112.17 o 
   3  20   0     5540.99     3984.12    512.58 o 
   4  20   0     9924.12     9860.26    542.00 o 
   5  20   0     1491.74     1733.61    226.62 o 
   6  20   0    22398.52    22400.79   2577.71 o 
   7  20   0      344.13      218.22    356.95 o 
   8  20   0     4113.96     2914.28    755.59 o 
   0  22   0    11856.09    10979.84    910.59 o 
   1  22   0        9.09       85.43    219.49 o 
   2  22   0    37609.75    40037.13   1856.52 o 
   3  22   0        0.26      220.73    227.62 o 
   4  22   0     7526.18     7649.99    587.38 o 
   5  22   0      211.23      526.55    248.55 o 
   6  22   0    22095.99    24110.29   2080.13 o 
   7  22   0        2.29      325.32    326.89 o 
   0  24   0     6957.12     8124.22    931.30 o 
   1  24   0     1514.59     1398.95    374.65 o 
   2  24   0    26211.88    26564.80   1426.17 o 
   3  24   0     1621.84     1657.48    312.32 o 
   4  24   0     2568.30     2487.21    678.58 o 
   5  24   0      593.13     -443.98    593.19 o 
   6  24   0    19648.23    21217.66   2277.95 o 
   0  26   0      776.29      270.30    374.66 o 
   1  26   0     2876.86     2389.77    446.37 o 
   2  26   0    17627.40    16469.25   1495.00 o 
   3  26   0     3430.04     2672.60    547.31 o 
   4  26   0      526.94      946.30    760.86 o 
   0  28   0     1173.69      764.71    486.18 o 
   1  28   0     3306.44     2794.24    639.12 o 
   2  28   0    13576.30    11294.95   1710.45 o 
   2   1   1    12195.37    12035.94    314.76 o 
   3   1   1     6636.41     6599.14    228.90 o 
   4   1   1      746.88      808.92     93.57 o 
   5   1   1    14866.83    15946.50    336.77 o 
   6   1   1       38.98      102.98     66.17 o 
   7   1   1     3090.20     3263.08    172.11 o 
   8   1   1      540.72      452.36    108.51 o 
   9   1   1     6667.18     6450.66    268.73 o 
  10   1   1     1384.08     1264.35    130.93 o 
  11   1   1     1599.01     1413.11    240.16 o 
   1   3   1    29335.44    30675.57   1075.22 o 
   2   3   1     2078.53     2170.53     80.52 o 
   3   3   1     6088.70     5563.37    238.01 o 
   4   3   1      237.63      279.42     89.35 o 
   5   3   1    16207.50    16726.25    431.00 o 
   6   3   1      150.34      181.89    111.52 o 
   7   3   1     4365.56     4819.78    219.18 o 
   8   3   1      241.85      171.23     80.24 o 
   9   3   1     3431.54     3692.82    212.85 o 
  10   3   1      254.60      271.59    182.34 o 
  11   3   1      613.76      745.83    264.17 o 
   1   5   1     1197.72     1211.70    109.07 o 
   2   5   1      634.64      433.23     62.55 o 
   3   5   1    13411.43    13983.94    353.03 o 
   4   5   1      789.48      707.64    143.84 o 
   5   5   1     7718.78     7823.70    366.74 o 
   6   5   1     1947.86     1945.80    150.99 o 
   7   5   1     2571.29     2552.04    134.33 o 
   8   5   1      126.81       91.89    117.09 o 
   9   5   1     5804.37     5107.32    515.12 o 
  10   5   1       30.88      195.83    361.44 o 
  11   5   1      630.41      785.66    597.15 o 
   1   7   1     5460.04     5378.33    202.75 o 
   2   7   1      798.76      875.84    101.56 o 
   3   7   1    14100.22    14353.35    401.39 o 
   4   7   1       89.95       62.13    170.29 o 
   5   7   1     8364.22     9181.58    466.79 o 
   6   7   1       66.44      208.64    121.88 o 
   7   7   1     2181.43     2188.00    152.94 o 
   8   7   1      223.75      -52.79    215.88 o 
   9   7   1     5667.98     5367.15    781.32 o 
  10   7   1      171.44      251.22    190.91 o 
  11   7   1      478.04      124.14    260.04 o 
   1   9   1    22089.34    22259.77    610.11 o 
   2   9   1      730.91      926.58    123.49 o 
   3   9   1    10617.54    10110.96    313.66 o 
   4   9   1     2470.75     2821.42    145.85 o 
   5   9   1     7559.03     8059.14    370.83 o 
   6   9   1      224.65      268.08    125.70 o 
   7   9   1     1185.23     1175.16    159.96 o 
   8   9   1      967.11      431.89    426.83 o 
   9   9   1     3006.72     3334.11    655.48 o 
  10   9   1      691.16      322.57    338.02 o 
  11   9   1      955.59      669.08    446.68 o 
   1  11   1    14992.59    15159.80    471.11 o 
   2  11   1     2124.07     2173.66    201.24 o 
   3  11   1     5653.82     5709.98    274.54 o 
   4  11   1     1480.24     1509.11    171.94 o 
   5  11   1     7465.93     8373.35    272.47 o 
   6  11   1     1081.61     1067.56    137.83 o 
   7  11   1     1438.29     1326.73    159.81 o 
   8  11   1      788.89      182.80    195.55 o 
   9  11   1     1674.31     1503.42    736.96 o 
  10  11   1      711.66     1031.06    295.58 o 
   1  13   1     4107.96     4171.57    247.69 o 
   2  13   1      786.05      775.82    135.57 o 
   3  13   1     5624.54     6102.96    327.54 o 
   4  13   1      189.37      337.21    100.81 o 
   5  13   1     5398.50     5728.32    253.00 o 
   6  13   1     2471.51     2989.00    218.31 o 
   7  13   1     4761.97     4901.49    282.76 o 
   8  13   1      842.34      744.08    320.64 o 
   9  13   1     3052.22     2177.71    573.80 o 
  10  13   1      772.62      584.50    346.60 o 
   1  15   1     5157.87     5408.88    258.02 o 
   2  15   1      501.26      633.81    153.42 o 
   3  15   1     3437.58     3969.55    238.02 o 
   4  15   1      117.23      482.46    135.14 o 
   5  15   1     6475.32     6929.55    364.51 o 
   6  15   1      439.59      356.30    149.22 o 
   7  15   1     3974.55     3925.62    598.72 o 
   8  15   1      390.80        4.12    214.67 o 
   9  15   1     1907.37     1481.72    667.93 o 
   1  17   1     8884.64     9425.11    491.55 o 
   2  17   1     2945.83     3133.21    247.88 o 
   3  17   1     5771.61     6504.70    373.48 o 
   4  17   1     1600.02     1534.93    208.21 o 
   5  17   1     2449.21     2913.54    234.00 o 
   6  17   1      425.00      506.87    131.70 o 
   7  17   1     2234.23     1296.06    472.69 o 
   8  17   1      323.67      325.45    452.32 o 
   9  17   1      922.03      684.12    990.38 o 
   1  19   1     5716.54     4666.89    427.30 o 
   2  19   1       58.75     -154.87    154.87 o 
   3  19   1     6121.99     6777.62    487.98 o 
   4  19   1       26.71     -104.55    112.08 o 
   5  19   1      874.47      900.70    290.25 o 
   6  19   1      530.07      391.74    177.16 o 
   7  19   1     2013.49      850.93    583.73 o 
   8  19   1      452.53      809.59    352.86 o 
   1  21   1     1899.75     1446.23    222.68 o 
   2  21   1       16.04       89.84    224.39 o 
   3  21   1     1791.58     1501.85    378.85 o 
   4  21   1      546.73      332.61    175.24 o 
   5  21   1     1457.37     1092.42    276.82 o 
   6  21   1      879.58      747.17    296.85 o 
   1  23   1     1239.84      693.03    240.40 o 
   2  23   1       82.92      249.38    227.91 o 
   3  23   1     2675.87     3143.12    330.49 o 
   4  23   1      132.20      203.45    181.03 o 
   5  23   1     1416.80     1406.64    425.05 o 
   6  23   1      228.16      286.96   1484.16 o 
   1  25   1     1950.75     1770.29    305.75 o 
   2  25   1       23.88      -60.81    192.19 o 
   3  25   1     3428.94     3622.14    404.53 o 
   4  25   1       30.59      181.09    403.78 o 
   5  25   1     1742.15     1363.11    518.10 o 
   1  27   1     2081.04     2228.48    599.24 o 
   2  27   1       57.35      223.03    266.04 o 
   3  27   1     3206.21     3453.15    678.65 o 
   2   0   2   250306.36   233795.28   7958.02 o 
   4   0   2    94187.74    92315.43   2086.16 o 
   6   0   2    58180.12    59624.68   1368.06 o 
   8   0   2    21790.90    23677.57   1014.38 o 
  10   0   2    15201.46    14713.29   1310.80 o 
   0   2   2   121560.41   112324.38   8379.68 o 
   1   2   2    49189.65    44186.30   1908.85 o 
   2   2   2   115106.93   107830.55   2927.18 o 
   3   2   2    19896.27    19465.88    504.38 o 
   4   2   2    80239.22    79843.55   1504.22 o 
   5   2   2     3188.13     3109.71    145.57 o 
   6   2   2    62940.02    65140.16   1348.62 o 
   7   2   2     1992.24     2224.48    152.32 o 
   8   2   2    29288.29    31201.48    950.20 o 
   9   2   2     1363.06     1473.33    157.38 o 
  10   2   2    15824.57    16099.81    716.35 o 
  11   2   2     1257.94      938.07    709.16 o 
   0   4   2    87508.63    81949.23   4586.44 o 
   1   4   2    32629.21    31685.82    931.72 o 
   2   4   2    77157.97    73167.80   1956.49 o 
   3   4   2    28347.40    27584.85    702.21 o 
   4   4   2    56673.82    55551.92   1244.66 o 
   5   4   2    13142.07    12081.42    762.29 o 
   6   4   2    34963.57    35992.30    780.46 o 
   7   4   2    15672.84    16115.62    586.91 o 
   8   4   2    23865.85    25330.15    928.23 o 
   9   4   2     7206.15     6723.44    318.64 o 
  10   4   2     9278.70     8874.47    466.53 o 
  11   4   2     2600.59     2805.77    381.51 o 
   0   6   2   117622.63   113091.68   4617.18 o 
   1   6   2    73387.98    71286.93   2025.51 o 
   2   6   2    44440.02    41342.19   1231.95 o 
   3   6   2    45879.77    46164.79   1251.68 o 
   4   6   2    47946.41    49617.92   1020.02 o 
   5   6   2    24680.94    24378.93    630.40 o 
   6   6   2    16880.11    17047.70    492.31 o 
   7   6   2    15075.07    15365.67    568.60 o 
   8   6   2    10925.54    11139.57    491.48 o 
   9   6   2     8629.71     8210.55    369.19 o 
  10   6   2     7796.38     9858.78    696.46 o 
  11   6   2     4535.09     4360.46    598.62 o 
   0   8   2    84956.54    86322.32   3375.64 o 
   1   8   2    78756.16    74256.55   2102.50 o 
   2   8   2    46613.89    48370.89   1364.52 o 
   3   8   2    40609.57    39167.70    953.29 o 
   4   8   2    18864.06    18689.20    607.09 o 
   5   8   2    45471.77    46432.33   1156.87 o 
   6   8   2    11370.58    11782.45    552.09 o 
   7   8   2    21074.37    20830.64   1455.49 o 
   8   8   2     7017.08     7337.28    473.03 o 
   9   8   2    14841.75    15051.76   1454.65 o 
  10   8   2     3707.70     4269.36    915.60 o 
  11   8   2     7590.50     5917.06    764.68 o 
   0  10   2     8250.23     8385.46    657.80 o 
   1  10   2    82138.04    82521.09   2072.21 o 
   2  10   2    14719.74    14850.61    637.20 o 
   3  10   2    67310.86    67867.16   1723.49 o 
   4  10   2     7386.73     7854.48    321.77 o 
   5  10   2    51942.98    54514.04   1495.74 o 
   6  10   2     5804.58     5833.51    358.66 o 
   7  10   2    26764.49    26956.93   1235.63 o 
   8  10   2     3410.61     3135.10    257.13 o 
   9  10   2    15220.17    16337.65   1274.90 o 
  10  10   2     1670.35      984.78    326.92 o 
   0  12   2    14787.76    16093.50    660.00 o 
   1  12   2    46969.44    46677.17   1132.25 o 
   2  12   2     2079.65     2783.09    261.27 o 
   3  12   2    66449.73    68029.22   1759.61 o 
   4  12   2     5178.15     5670.41    272.04 o 
   5  12   2    40273.72    43728.81   1273.18 o 
   6  12   2     5487.69     5530.04    282.05 o 
   7  12   2    27542.76    28060.77   1852.02 o 
   8  12   2     3253.52     3457.13    265.84 o 
   9  12   2    12619.07    12637.60   1071.28 o 
  10  12   2     1851.16      958.54    505.19 o 
   0  14   2    15066.65    15874.28    692.05 o 
   1  14   2    44939.08    44011.07   1316.45 o 
   2  14   2    10980.78    11342.19    443.73 o 
   3  14   2    38775.62    39918.24   1156.15 o 
   4  14   2    13696.74    15528.19    724.57 o 
   5  14   2    21130.46    20788.11    963.75 o 
   6  14   2     5904.86     5864.23    327.02 o 
   7  14   2    14435.69    14883.66   1367.69 o 
   8  14   2     6799.54     7087.85    545.31 o 
   9  14   2     6652.11     5656.14    647.82 o 
  10  14   2     2704.62     1895.36   1016.22 o 
   0  16   2    27430.12    29145.98   1639.22 o 
   1  16   2    22007.68    22192.36   1213.72 o 
   2  16   2    26293.71    26303.78    837.59 o 
   3  16   2    17258.71    17827.88    772.61 o 
   4  16   2    15333.92    15744.21    650.24 o 
   5  16   2    15108.70    16245.20    790.00 o 
   6  16   2     8672.86     8823.58    601.15 o 
   7  16   2     8791.83     8512.29    543.00 o 
   8  16   2     5897.48     5365.62    672.82 o 
   9  16   2     4540.61     3756.64    878.31 o 
   0  18   2    26194.83    24503.31   2570.85 o 
   1  18   2    11124.75    11520.07    542.42 o 
   2  18   2    24188.88    25772.58    984.19 o 
   3  18   2     8610.84     9020.59    583.21 o 
   4  18   2    15732.22    15653.25    843.02 o 
   5  18   2     7561.32     7826.29    521.67 o 
   6  18   2    16366.39    15894.21    822.61 o 
   7  18   2     5107.32     4849.34    654.73 o 
   8  18   2    10569.39     9728.93   1084.67 o 
   9  18   2     2873.94     1117.37    697.84 o 
   0  20   2    30240.51    30391.09   2110.75 o 
   1  20   2     5149.19     4548.44    453.32 o 
   2  20   2    30210.40    30667.98   1632.65 o 
   3  20   2     2443.43     2255.49    271.87 o 
   4  20   2    18937.69    20558.39   1298.53 o 
   5  20   2      816.77     1129.64    283.45 o 
   6  20   2    15248.06    12928.09   2502.50 o 
   7  20   2      679.83      630.41    487.00 o 
   8  20   2     9204.78     9716.75   1101.49 o 
   0  22   2    23095.98    22706.03   1946.55 o 
   1  22   2       16.25      141.80    143.01 o 
   2  22   2    22533.44    22858.62   1332.19 o 
   3  22   2       90.38       81.02    419.19 o 
   4  22   2    18735.06    18313.07   1324.89 o 
   5  22   2       76.68     -110.48    239.63 o 
   6  22   2    13052.03    12486.96   1699.54 o 
   7  22   2      355.47      692.42    628.61 o 
   0  24   2    14632.35    16639.65   2810.68 o 
   1  24   2     1356.09     1592.59    307.33 o 
   2  24   2    12686.00    11712.38   1215.77 o 
   3  24   2     1623.85     1249.28    602.35 o 
   4  24   2    15988.07    19552.38   2027.39 o 
   5  24   2     1166.97      888.07    514.40 o 
   6  24   2     9360.33     8602.79   1235.08 o 
   0  26   2     9250.56     9852.48    967.08 o 
   1  26   2     3040.29     1347.67    611.48 o 
   2  26   2     8319.92     6867.04   1169.56 o 
   3  26   2     2420.34     1970.67    723.03 o 
   4  26   2     9218.43    10438.24   1381.89 o 
   0  28   2     8161.48     9105.95   1792.55 o 
   1  28   2     4472.21     3506.02    686.33 o 
   1   1   3    39722.81    36071.52   1020.00 o 
   2   1   3    16724.22    16088.34    468.55 o 
   3   1   3    15285.36    14709.66    382.20 o 
   4   1   3      864.65      782.30     63.57 o 
   5   1   3     3966.96     3845.96    139.55 o 
   6   1   3      339.00      410.88     68.12 o 
   7   1   3     9277.66    10067.29    280.23 o 
   8   1   3      272.10      274.88     73.76 o 
   9   1   3      475.52      535.70    111.22 o 
  10   1   3      185.83      161.45    158.92 o 
  11   1   3     4457.46     4993.20    504.13 o 
   1   3   3     9347.76     8383.92    275.92 o 
   2   3   3     2226.23     2149.26    183.89 o 
   3   3   3    22120.21    22601.69    553.66 o 
   4   3   3     6746.56     7235.54    272.61 o 
   5   3   3     2946.67     2890.98    130.73 o 
   6   3   3      394.34      310.33     80.75 o 
   7   3   3     5696.72     6142.16    232.93 o 
   8   3   3      807.38     1107.76    125.58 o 
   9   3   3     1403.18     1468.25    183.05 o 
  10   3   3       16.29       30.54    135.19 o 
  11   3   3     2838.00     2553.07    226.63 o 
   1   5   3    11581.20    10813.16    359.34 o 
   2   5   3     6623.24     6466.85    206.76 o 
   3   5   3     7407.21     7479.47    288.21 o 
   4   5   3     1095.53     1446.92     89.00 o 
   5   5   3     5293.35     5360.86    325.39 o 
   6   5   3      149.55      433.47     98.55 o 
   7   5   3     8694.52     9239.33    380.07 o 
   8   5   3      227.99      396.27     97.22 o 
   9   5   3     1568.63     1291.01    155.20 o 
  10   5   3       11.24      -61.40    112.94 o 
  11   5   3     2838.37     3300.46    542.34 o 
   1   7   3     9743.63     9890.24    368.61 o 
   2   7   3     2409.19     2948.79    270.58 o 
   3   7   3    14595.10    15112.68    521.47 o 
   4   7   3      264.23      292.40     58.87 o 
   5   7   3     4582.39     4561.52    238.33 o 
   6   7   3      701.91      506.63    113.36 o 
   7   7   3     8794.69    10322.61    475.96 o 
   8   7   3      245.23      284.31    228.38 o 
   9   7   3     1633.62     1573.87    155.52 o 
  10   7   3      497.79      560.28    314.08 o 
  11   7   3     2734.45     3098.59    466.61 o 
   1   9   3    22202.24    22093.89    705.82 o 
   2   9   3      696.94      689.85     99.77 o 
   3   9   3    13693.71    14522.96    712.71 o 
   4   9   3        1.78       25.22    123.61 o 
   5   9   3     3539.74     3266.84    207.95 o 
   6   9   3      694.35      913.41    140.94 o 
   7   9   3     6411.20     6703.84    552.72 o 
   8   9   3      727.56      594.77    173.62 o 
   9   9   3      497.51      129.08    229.10 o 
  10   9   3     1058.92      424.39   1228.95 o 
   1  11   3    12505.27    12215.67    780.74 o 
   2  11   3     1161.07     1190.75    150.84 o 
   3  11   3     8276.41     8031.92    433.59 o 
   4  11   3      427.55      454.08    104.21 o 
   5  11   3     2627.23     3007.05    174.23 o 
   6  11   3      958.33     1139.06    167.79 o 
   7  11   3     4485.09     4331.90    421.32 o 
   8  11   3      661.17      268.31    157.90 o 
   9  11   3     1045.77     1165.44    207.14 o 
  10  11   3      506.37      664.84    326.56 o 
   1  13   3     4039.93     4114.91    283.11 o 
   2  13   3      863.86     1097.05    192.93 o 
   3  13   3     1571.04     1671.20    249.84 o 
   4  13   3     1704.30     1619.17    215.03 o 
   5  13   3     8870.52     9867.79    421.68 o 
   6  13   3      366.36      408.28     86.73 o 
   7  13   3     2004.22     1433.10    401.53 o 
   8  13   3      862.99      667.78    476.06 o 
   9  13   3     1180.48      906.51    330.84 o 
  10  13   3      472.83      364.95    378.63 o 
   1  15   3     2529.96     2423.05    241.17 o 
   2  15   3      190.41      167.58    101.50 o 
   3  15   3     5948.99     6206.81    437.41 o 
   4  15   3      630.34      604.81    278.43 o 
   5  15   3     3218.48     3126.11    271.81 o 
   6  15   3       82.01        7.33    109.25 o 
   7  15   3     2722.12     2363.87    502.17 o 
   8  15   3     1179.19     1332.44    437.05 o 
   9  15   3     2350.06     2147.42    624.51 o 
   1  17   3     4788.60     4776.35    430.62 o 
   2  17   3      131.32       95.03    149.08 o 
   3  17   3     6802.19     6534.03    405.43 o 
   4  17   3     1244.25     1320.83    173.30 o 
   5  17   3     2662.57     2406.41    430.73 o 
   6  17   3     1363.00      998.59    251.57 o 
   7  17   3     1262.11      591.45    314.31 o 
   8  17   3      534.70     -293.15    482.48 o 
   9  17   3     1685.67     2134.01    343.60 o 
   1  19   3     5527.69     5264.37    441.22 o 
   2  19   3      691.72      513.76    180.59 o 
   3  19   3     3030.67     2502.27    246.59 o 
   4  19   3      100.41      213.75    234.22 o 
   5  19   3     3875.90     3663.54    397.66 o 
   6  19   3      392.79      731.90    726.98 o 
   7  19   3     1218.67      -15.60    347.58 o 
   1  21   3     3092.33     3097.88    287.77 o 
   2  21   3       33.46      107.09    186.21 o 
   3  21   3     2236.20     1374.82    358.97 o 
   4  21   3       28.95       71.08    231.30 o 
   5  21   3     2621.26     2426.24    771.24 o 
   6  21   3      214.76      315.60    951.03 o 
   7  21   3     1225.88     1352.39   1363.24 o 
   1  23   3     2849.84     2900.79    432.18 o 
   2  23   3        9.34      267.81    215.93 o 
   3  23   3      715.09      771.58    293.71 o 
   4  23   3      227.28      243.65    327.26 o 
   5  23   3     4787.42      154.07   1709.86 o 
   6  23   3       40.43       -5.77    289.78 o 
   1  25   3     2920.88     2484.26    408.90 o 
   2  25   3       71.20      333.34    201.09 o 
   3  25   3     1243.59     1748.54    605.46 o 
   4  25   3      103.48     -201.46    576.46 o 
   5  25   3     2283.12      562.08    522.30 o 
   1  27   3     2439.24     2253.19    603.54 o 
   2  27   3       86.44      115.88    383.57 o 
   3  27   3      675.23      604.46    578.07 o 
   0   0   4    20985.47    21514.02   1521.60 o 
   2   0   4   188494.95   176808.66   6278.71 o 
   4   0   4    33714.56    34093.63   1197.66 o 
   6   0   4    68660.91    69670.55   1559.70 o 
   8   0   4     9424.97     8647.86    504.55 o 
  10   0   4    24761.82    27031.68   1561.38 o 
   0   2   4    71962.26    60386.60   4068.44 o 
   1   2   4    15420.29    14118.99    472.60 o 
   2   2   4   183040.69   169321.00   3937.71 o 
   3   2   4    16525.14    17687.34    454.03 o 
   4   2   4    25370.12    25947.16    551.39 o 
   5   2   4     6872.22     7505.20    278.40 o 
   6   2   4    75724.80    77365.42   1538.67 o 
   7   2   4      780.44      834.27    110.39 o 
   8   2   4    11700.23    12255.11    435.92 o 
   9   2   4      190.29      184.50    142.90 o 
  10   2   4    20484.75    21761.74   1065.91 o 
  11   2   4     1173.45      906.24    224.85 o 
   0   4   4    37146.72    35657.30   1177.32 o 
   1   4   4    22809.02    22158.58    601.69 o 
   2   4   4   108017.76    99610.95   2676.20 o 
   3   4   4    19928.15    19058.42    481.12 o 
   4   4   4     8206.25     7909.85    238.67 o 
   5   4   4    17623.11    18090.92    400.11 o 
   6   4   4    56762.95    58089.87   1162.44 o 
   7   4   4    13998.07    14419.11    419.05 o 
   8   4   4     6140.19     6102.34    256.65 o 
   9   4   4     5385.94     5415.88    311.49 o 
  10   4   4    19137.61    18875.47   1088.85 o 
  11   4   4     2294.02     1917.31    218.60 o 
   0   6   4    11147.97    10688.42    691.71 o 
   1   6   4    46848.78    47616.46   1687.55 o 
   2   6   4   105202.77   104162.73   2237.34 o 
   3   6   4    42445.91    40792.07    740.15 o 
   4   6   4     8147.99     7779.95    285.16 o 
   5   6   4    25252.31    25322.65    619.14 o 
   6   6   4    36759.85    39090.38   1205.22 o 
   7   6   4    15568.24    16349.46    577.87 o 
   8   6   4      584.14      553.48    120.41 o 
   9   6   4     7811.96     8099.49    418.00 o 
  10   6   4    11625.08    11744.26    684.15 o 
  11   6   4     4254.36     4070.77    447.64 o 
   0   8   4     5080.63     5719.02    310.69 o 
   1   8   4    58961.70    57432.96   1445.41 o 
   2   8   4    52878.60    51937.12   1320.82 o 
   3   8   4    57158.52    57397.00   1511.52 o 
   4   8   4      993.28      990.71     96.15 o 
   5   8   4    36339.87    35696.73   1006.70 o 
   6   8   4    23741.28    24425.94    790.00 o 
   7   8   4    22034.97    22581.37    864.74 o 
   8   8   4      273.62      100.43    119.03 o 
   9   8   4    12493.39    11663.71    839.89 o 
  10   8   4     5717.90     5447.00    578.21 o 
   0  10   4    12855.83    12857.73   1005.17 o 
   1  10   4    58408.14    56390.59   1258.91 o 
   2  10   4    14711.60    14611.38    512.98 o 
   3  10   4    49492.32    48780.36   1254.41 o 
   4  10   4      659.17      663.65    102.96 o 
   5  10   4    40197.76    42385.48   1142.66 o 
   6  10   4    11579.20    13037.25    526.34 o 
   7  10   4    24939.21    27080.95   1200.84 o 
   8  10   4      681.96      616.58    129.19 o 
   9  10   4    13424.64    13643.22   1507.44 o 
  10  10   4     2327.40     1923.93    314.76 o 
   0  12   4     8018.25     7234.05    464.07 o 
   1  12   4    70218.48    68075.70   1468.42 o 
   2  12   4     1144.66     1132.73    158.39 o 
   3  12   4    46069.39    49196.36   1252.31 o 
   4  12   4    12591.16    12152.59    547.21 o 
   5  12   4    33972.75    35850.42   1083.99 o 
   6  12   4      562.75      420.42    149.31 o 
   7  12   4    21870.10    21574.66   1136.05 o 
   8  12   4     3147.97     2352.04    609.71 o 
   9  12   4    11069.44    11332.26   1311.13 o 
  10  12   4      451.58      224.88    167.77 o 
   0  14   4    18073.37    16965.50    842.94 o 
   1  14   4    48493.31    47995.45   1374.31 o 
   2  14   4      933.74      666.08    282.96 o 
   3  14   4    24576.73    25097.83    877.92 o 
   4  14   4    18598.90    19103.81    931.83 o 
   5  14   4    12504.91    13963.91    745.35 o 
   6  14   4      492.10      262.07    133.70 o 
   7  14   4    14600.54    13040.91   1105.36 o 
   8  14   4     8577.82     8771.35   1494.03 o 
   9  14   4     9662.64    10416.08   1654.97 o 
   0  16   4    46333.88    49707.55   2474.36 o 
   1  16   4    22641.27    24484.22    803.33 o 
   2  16   4     3346.39     2936.01    240.69 o 
   3  16   4    25481.62    27962.33   1291.28 o 
   4  16   4    26262.60    27521.60   1287.33 o 
   5  16   4    14086.57    14927.74    848.22 o 
   6  16   4     1257.09     1234.34    193.01 o 
   7  16   4     7545.58     7903.42    645.57 o 
   8  16   4    11742.97    11101.80   1549.56 o 
   9  16   4     3571.10     4186.39    583.78 o 
   0  18   4    31372.76    33911.09   1877.99 o 
   1  18   4     4286.75     4185.97    365.29 o 
   2  18   4     1979.18     2460.06    339.38 o 
   3  18   4     8849.40     8304.39    630.92 o 
   4  18   4    40554.72    39612.45   1866.44 o 
   5  18   4     8142.90     9679.39    769.90 o 
   6  18   4     4979.66     3996.24    527.77 o 
   7  18   4     4573.95     3597.16    920.00 o 
   8  18   4    14935.64    12442.10   1791.27 o 
   0  20   4    44809.54    48326.08   3140.39 o 
   1  20   4     4338.01     3599.95    362.66 o 
   2  20   4     7881.83     8399.27    508.43 o 
   3  20   4     1985.11     1784.10    360.60 o 
   4  20   4    34229.69    33348.36   1972.76 o 
   5  20   4     1588.16     1602.63    275.49 o 
   6  20   4     3808.55     2598.50    651.56 o 
   7  20   4     1304.78      902.07    401.63 o 
   0  22   4    40067.16    45991.36   3995.74 o 
   1  22   4      129.25      246.18    217.40 o 
   2  22   4     8573.17     8967.85    654.06 o 
   3  22   4       21.13       63.58    348.27 o 
   4  22   4    23848.38    24015.14   1525.00 o 
   5  22   4      192.59     -324.51   1065.72 o 
   6  22   4     2644.14     1644.42    618.48 o 
   0  24   4    26536.23    27149.14   3947.16 o 
   1  24   4     1304.64      900.23    222.05 o 
   2  24   4     4589.02     4389.57    523.16 o 
   3  24   4      639.02      789.38    329.39 o 
   4  24   4    17901.56    17006.70   2628.22 o 
   5  24   4      772.65     -196.11   1751.64 o 
   0  26   4    19976.86    18436.53   2612.69 o 
   1  26   4     2669.88     1376.65   1365.45 o 
   2  26   4     1977.21     1969.84    857.22 o 
   3  26   4     2142.55     1737.02    449.71 o 
   1   1   5     7710.71     7091.59    256.13 o 
   2   1   5     4346.29     4317.39    244.28 o 
   3   1   5     8697.46     8781.92    256.71 o 
   4   1   5     5240.53     5683.66    204.51 o 
   5   1   5     7079.64     7646.42    295.36 o 
   6   1   5       19.18      128.41     58.55 o 
   7   1   5     6697.78     7603.54    245.63 o 
   8   1   5        7.02     -108.50    132.92 o 
   9   1   5     1396.68     1746.34    188.58 o 
  10   1   5        1.33      -22.92    173.03 o 
  11   1   5     2806.23     2412.52    277.48 o 
   1   3   5     7483.77     7158.46    271.63 o 
   2   3   5     2660.32     2865.64    186.80 o 
   3   3   5    16235.63    15570.98    547.64 o 
   4   3   5      988.66     1271.46    139.40 o 
   5   3   5     2408.55     2833.40    157.17 o 
   6   3   5     1357.45     1362.38    110.96 o 
   7   3   5     6474.65     6180.54    270.60 o 
   8   3   5      494.35      546.32    110.47 o 
   9   3   5     2248.21     2077.69    205.38 o 
  10   3   5      211.84      165.83    198.30 o 
  11   3   5     2375.74     2200.10    360.48 o 
   1   5   5     9167.19     8506.95    382.30 o 
   2   5   5      191.50      326.50     64.43 o 
   3   5   5    14952.00    15260.07    348.48 o 
   4   5   5      341.71      337.03     69.52 o 
   5   5   5     5564.14     6012.47    195.31 o 
   6   5   5     1209.97     1230.32    120.77 o 
   7   5   5     5025.77     5465.95    393.00 o 
   8   5   5        3.08      201.11     95.22 o 
   9   5   5     1766.97     1480.17    151.97 o 
  10   5   5      214.12       69.68    235.44 o 
  11   5   5     2384.37     2150.17    304.12 o 
   1   7   5    23147.94    24636.12    996.83 o 
   2   7   5       72.56      167.96     66.98 o 
   3   7   5    10600.01    11061.83    385.69 o 
   4   7   5     1251.38     1497.60    217.92 o 
   5   7   5     5303.98     5603.99    195.53 o 
   6   7   5      172.57      243.26    117.15 o 
   7   7   5     7007.77     6839.74    400.64 o 
   8   7   5     1044.67     1117.65    137.09 o 
   9   7   5     1479.49     1531.31    208.64 o 
  10   7   5      762.57      135.49    253.52 o 
   1   9   5    12416.32    12347.47    451.98 o 
   2   9   5     1900.59     1883.08    144.01 o 
   3   9   5     7400.54     7786.61    367.34 o 
   4   9   5      222.50      270.09    207.17 o 
   5   9   5     4195.79     4664.24    222.23 o 
   6   9   5     1422.68     1377.77    179.30 o 
   7   9   5     4448.38     3898.51    390.49 o 
   8   9   5      707.65      766.78    190.11 o 
   9   9   5     1833.41     1439.59    290.63 o 
  10   9   5      176.06      412.06    241.07 o 
   1  11   5     4137.31     4060.51    268.81 o 
   2  11   5     1849.72     1966.97    232.64 o 
   3  11   5     4498.58     4798.03    236.66 o 
   4  11   5     1021.96     1010.00    119.18 o 
   5  11   5     4430.61     4626.26    245.26 o 
   6  11   5     1983.14     1967.94    264.73 o 
   7  11   5     3496.46     3481.56    548.05 o 
   8  11   5      839.20     1189.14    314.29 o 
   9  11   5      914.98     1894.84    442.60 o 
  10  11   5      286.84      711.19    405.36 o 
   1  13   5     3163.16     2871.35    187.34 o 
   2  13   5      519.18      456.53    138.94 o 
   3  13   5     2819.75     3396.02    265.45 o 
   4  13   5      454.69      995.39    154.84 o 
   5  13   5     2635.39     2401.03    316.00 o 
   6  13   5      158.28       18.34     85.92 o 
   7  13   5     3506.45     3910.42    626.85 o 
   8  13   5      643.39      141.44   1029.09 o 
   9  13   5      982.34      283.42    312.46 o 
   1  15   5     3663.02     3231.66    277.34 o 
   2  15   5      127.15      300.02    139.17 o 
   3  15   5     6698.34     6541.92    348.99 o 
   4  15   5      549.27      519.71    158.33 o 
   5  15   5     3850.22     4328.17    347.96 o 
   6  15   5      645.12      524.66    165.70 o 
   7  15   5     1907.43     2472.42    448.51 o 
   8  15   5      838.64     -269.71   1386.88 o 
   9  15   5     1157.82     1425.48    495.59 o 
   1  17   5     6000.45     6108.88    426.15 o 
   2  17   5       69.35      235.17    125.27 o 
   3  17   5     7490.74     7878.78    461.49 o 
   4  17   5      825.27      649.05    327.44 o 
   5  17   5     3589.65     2682.59    318.52 o 
   6  17   5      728.40      462.35    239.33 o 
   7  17   5     1370.43     1117.58    530.86 o 
   8  17   5      341.27     1206.70    655.34 o 
   1  19   5     5342.00     5083.55    414.99 o 
   2  19   5      437.17      736.24    193.75 o 
   3  19   5     4193.59     4920.45    484.24 o 
   4  19   5      217.21      294.57    235.47 o 
   5  19   5     3004.29     2325.80    468.04 o 
   6  19   5      236.02      -41.15    461.19 o 
   7  19   5     1473.80     1133.73    475.22 o 
   8  19   5      527.65      798.62    522.34 o 
   1  21   5     2361.71     1973.17    279.29 o 
   2  21   5      693.09      322.18    229.10 o 
   3  21   5     1727.52     1858.57    300.51 o 
   4  21   5        5.42      148.02    221.58 o 
   5  21   5     2956.62     2339.85    655.75 o 
   6  21   5      220.97     -434.57    434.57 o 
   7  21   5     1195.97     1678.88    893.61 o 
   1  23   5     1646.22     1357.98    358.16 o 
   2  23   5      117.20      155.08    225.17 o 
   3  23   5      874.22      634.46    291.88 o 
   4  23   5      163.26     -116.17    385.62 o 
   5  23   5     1239.48     1422.91    562.76 o 
   6  23   5       58.68      126.03   1601.73 o 
   1  25   5     2196.35     2902.84    617.71 o 
   2  25   5       75.95      368.66    377.76 o 
   3  25   5      317.18      597.73    612.93 o 
   4  25   5      279.47     1073.66    607.85 o 
   1  27   5     1884.93     2074.84    451.73 o 
   0   0   6   118579.20   115369.98   8880.51 o 
   2   0   6    91607.05    87233.23   4898.89 o 
   4   0   6    65413.06    63591.16   2094.31 o 
   6   0   6    33046.59    36236.43   1368.50 o 
   8   0   6    18075.95    17950.78    864.73 o 
  10   0   6    11076.03     9290.23    896.03 o 
   0   2   6    85512.86    79590.55   3522.56 o 
   1   2   6     9029.37     8946.34    319.87 o 
   2   2   6    70931.60    68857.10   1554.87 o 
   3   2   6     4180.27     4289.12    202.15 o 
   4   2   6    72740.30    72761.16   1513.05 o 
   5   2   6     2657.12     2596.42    122.39 o 
   6   2   6    38100.84    40436.99   1107.98 o 
   7   2   6     1701.21     1870.31    140.60 o 
   8   2   6    19603.09    20610.61    657.40 o 
   9   2   6     2260.63     1988.73    221.25 o 
  10   2   6    11411.47    10833.34    728.06 o 
  11   2   6      554.01      694.55    255.32 o 
   0   4   6    62296.45    57421.04   4241.83 o 
   1   4   6    21773.24    21555.56    466.43 o 
   2   4   6    57397.52    56109.68   1232.84 o 
   3   4   6    13369.77    14158.90    463.08 o 
   4   4   6    39581.58    39675.05    809.65 o 
   5   4   6    17117.60    19687.33    643.30 o 
   6   4   6    32522.92    33993.99    976.71 o 
   7   4   6     7180.23     7710.10    305.70 o 
   8   4   6    18660.70    18838.69    657.69 o 
   9   4   6     5325.59     5584.82    335.73 o 
  10   4   6     8156.19     7450.26    485.67 o 
   0   6   6    42040.59    40327.71   1176.67 o 
   1   6   6    42088.60    41972.54    991.12 o 
   2   6   6    41432.48    41248.71    914.73 o 
   3   6   6    29302.89    28048.38    818.80 o 
   4   6   6    25343.01    25491.22    702.96 o 
   5   6   6    19214.71    19033.12    456.67 o 
   6   6   6    13898.47    14834.39    714.64 o 
   7   6   6    17341.85    17684.28    673.22 o 
   8   6   6    13308.78    12817.93    516.57 o 
   9   6   6     9828.53    10183.39    536.64 o 
  10   6   6     4627.35     4487.93    639.89 o 
   0   8   6    17259.75    13736.64   1135.90 o 
   1   8   6    62772.74    60991.91   1519.92 o 
   2   8   6    10288.33     9118.64    275.93 o 
   3   8   6    58849.36    60832.45   1216.48 o 
   4   8   6    15969.34    16703.59    463.09 o 
   5   8   6    21471.06    21109.22    607.40 o 
   6   8   6     6191.54     6701.95    333.40 o 
   7   8   6    16401.96    16981.19    647.54 o 
   8   8   6     6802.93     6660.46    518.02 o 
   9   8   6     8239.66     7652.40    470.36 o 
  10   8   6     2961.15     3311.76    394.90 o 
   0  10   6    21441.43    21818.01    791.84 o 
   1  10   6    45446.85    42881.77   1643.41 o 
   2  10   6     4998.85     4853.43    280.66 o 
   3  10   6    46381.41    47332.64   1274.31 o 
   4  10   6     8360.29     9111.01    371.07 o 
   5  10   6    32693.27    35790.85   1155.79 o 
   6  10   6     3095.91     3037.64    221.99 o 
   7  10   6    19016.63    18007.40    865.26 o 
   8  10   6     2504.73     2368.49    331.44 o 
   9  10   6     9238.13     8781.86    806.47 o 
  10  10   6      923.70     1314.46    424.23 o 
   0  12   6     7445.48     7677.91    540.49 o 
   1  12   6    42947.26    44216.09   2672.38 o 
   2  12   6     6363.04     5824.65    647.34 o 
   3  12   6    30761.23    32375.96    974.90 o 
   4  12   6     2989.40     3154.55    194.18 o 
   5  12   6    33785.95    37233.17   1141.61 o 
   6  12   6     4801.10     4665.13    318.81 o 
   7  12   6    18488.73    21686.02   1463.12 o 
   8  12   6     3241.30     3585.76    802.22 o 
   9  12   6     9938.70    10390.48   1210.25 o 
   0  14   6    12555.65    11967.02   2005.55 o 
   1  14   6    29417.67    30852.43   1058.45 o 
   2  14   6     6791.33     6602.46    369.54 o 
   3  14   6    31516.23    30624.28   1227.78 o 
   4  14   6     7805.24     7280.84    429.79 o 
   5  14   6    21785.77    22255.50   1091.82 o 
   6  14   6     6100.15     5996.95    383.48 o 
   7  14   6    10228.20    10826.02   1396.12 o 
   8  14   6     3842.92     4099.37   1441.31 o 
   9  14   6     6542.11     6344.87   1224.95 o 
   0  16   6    19464.86    18170.54   1257.19 o 
   1  16   6    14709.06    14073.11    853.80 o 
   2  16   6    19856.33    19663.46    908.70 o 
   3  16   6    17285.15    16362.02    805.44 o 
   4  16   6    16198.38    17003.69    958.85 o 
   5  16   6    11601.64    11169.00    616.79 o 
   6  16   6     5396.12     5837.63    597.86 o 
   7  16   6     9413.82    12428.05   1951.09 o 
   8  16   6     5487.64     4153.11    971.60 o 
   0  18   6    31508.97    33890.75   1958.47 o 
   1  18   6     7907.96     8311.09    470.29 o 
   2  18   6    21759.81    21643.04   1247.40 o 
   3  18   6     5124.67     5010.75    344.17 o 
   4  18   6    12836.13    13072.93    930.49 o 
   5  18   6     4829.49     4557.84    366.25 o 
   6  18   6    11241.07    10347.25   1073.96 o 
   7  18   6     3243.48     2620.87    692.46 o 
   8  18   6     8088.03     6272.08   1170.78 o 
   0  20   6    17161.86    15943.61   2870.96 o 
   1  20   6     4948.29     4253.89    691.28 o 
   2  20   6    20579.55    21299.03   2177.46 o 
   3  20   6     1513.20     1067.69    365.44 o 
   4  20   6    13806.68    13473.24   1017.13 o 
   5  20   6      780.81      906.02    325.41 o 
   6  20   6    13192.96     9743.12   1535.48 o 
   7  20   6      184.05      401.68    705.06 o 
   0  22   6    15131.28    13068.64   1717.94 o 
   1  22   6      103.36     -135.48    260.24 o 
   2  22   6    17408.35    16017.07   1476.18 o 
   3  22   6      116.93      276.28    245.69 o 
   4  22   6    12573.97    11783.85   1313.96 o 
   5  22   6      147.94      474.37   1077.55 o 
   6  22   6    10624.69     9896.01   1197.40 o 
   0  24   6    10622.85    10362.96   1355.00 o 
   1  24   6      802.16      711.31    416.77 o 
   2  24   6    11664.40    10036.24   1127.54 o 
   3  24   6      214.37      229.93    636.99 o 
   4  24   6    10740.50    12029.61   1231.33 o 
   0  26   6     6361.81     6268.40   1921.90 o 
   1  26   6     3211.67     2130.77    651.50 o 
   2  26   6     8037.78     6611.22   1230.70 o 
   1   1   7    20813.23    22479.03    707.11 o 
   2   1   7     2025.99     2390.91    170.50 o 
   3   1   7     9803.90     9705.92    694.14 o 
   4   1   7      481.47      448.54    100.81 o 
   5   1   7     9322.26     8985.27    378.89 o 
   6   1   7        9.07      -57.53     71.15 o 
   7   1   7     1700.71     1675.39    151.94 o 
   8   1   7       23.47      143.94     85.32 o 
   9   1   7     5333.72     5553.93    357.76 o 
  10   1   7      227.35      268.45    175.67 o 
   1   3   7     8272.79     7184.54    365.18 o 
   2   3   7      221.88      108.59     99.56 o 
   3   3   7     1538.12     1873.12    137.28 o 
   4   3   7     1184.12     1398.60    122.31 o 
   5   3   7    13514.83    14312.14    401.05 o 
   6   3   7     2160.87     1776.02    149.00 o 
   7   3   7     1248.99     1066.22    156.96 o 
   8   3   7      175.36      345.25    126.05 o 
   9   3   7     4009.06     3894.16    287.10 o 
  10   3   7      181.24       79.67    199.31 o 
   1   5   7     4378.72     3838.45    243.39 o 
   2   5   7       25.26      149.12     80.39 o 
   3   5   7     3474.64     4110.43    221.05 o 
   4   5   7     1529.30     1456.65    122.21 o 
   5   5   7     3208.27     3504.71    185.21 o 
   6   5   7      333.57      250.58    114.18 o 
   7   5   7     1418.87     1288.59    174.59 o 
   8   5   7      120.48     -159.09    159.09 o 
   9   5   7     5028.55     4798.81    543.31 o 
  10   5   7       47.41       79.08    225.48 o 
   1   7   7     5492.42     5630.71    196.75 o 
   2   7   7      941.60      999.22     82.31 o 
   3   7   7     4370.20     4466.85    192.54 o 
   4   7   7      289.12      253.09     92.54 o 
   5   7   7     7292.38     7426.29    247.53 o 
   6   7   7      348.78      393.05     72.42 o 
   7   7   7      174.38       66.19    126.82 o 
   8   7   7      751.45      638.31    264.05 o 
   9   7   7     3061.05     2561.28    303.36 o 
  10   7   7      419.46      273.51    267.14 o 
   1   9   7     6465.54     6162.98    310.27 o 
   2   9   7      463.28      335.30    133.36 o 
   3   9   7     5103.21     5576.73    215.44 o 
   4   9   7        1.75       -5.47     59.52 o 
   5   9   7     6239.24     6579.08    276.64 o 
   6   9   7      644.36      610.64     80.94 o 
   7   9   7     1688.12     1847.33    188.58 o 
   8   9   7      348.49      815.95    216.73 o 
   9   9   7     2049.74     2742.28    383.49 o 
  10   9   7      189.92      420.25   1046.22 o 
   1  11   7     8394.63     9111.67    327.55 o 
   2  11   7      892.29     1077.24    137.54 o 
   3  11   7     3287.61     3497.02    220.29 o 
   4  11   7     2211.71     2145.01    310.07 o 
   5  11   7     5243.35     5119.80    306.70 o 
   6  11   7      297.21      302.19     79.87 o 
   7  11   7     2569.77     2576.13    397.02 o 
   8  11   7      517.43      169.26    739.26 o 
   9  11   7     2516.85     2690.67    501.16 o 
   1  13   7     5452.47     5885.84    417.33 o 
   2  13   7      718.23      846.05    166.13 o 
   3  13   7     8520.77     8846.07    426.44 o 
   4  13   7      214.90      235.76    161.53 o 
   5  13   7     4290.23     4280.92    354.20 o 
   6  13   7      424.65      319.41    179.06 o 
   7  13   7     2499.79     2594.83    427.52 o 
   8  13   7      658.64      444.05    367.83 o 
   9  13   7     1338.67     -954.02   1320.06 o 
   1  15   7     6493.51     7210.36    468.38 o 
   2  15   7      287.85       93.78    130.41 o 
   3  15   7     3596.18     3358.24    228.77 o 
   4  15   7      291.90      380.32    116.17 o 
   5  15   7     2722.41     2550.52    281.85 o 
   6  15   7     1472.62     1273.11    269.58 o 
   7  15   7     2425.23     1877.06    639.76 o 
   8  15   7      698.04      167.60    386.19 o 
   1  17   7     2816.92     2913.68    286.55 o 
   2  17   7     1439.86     1090.71    196.12 o 
   3  17   7     2898.73     2748.75    377.74 o 
   4  17   7      397.02      300.25    172.38 o 
   5  17   7     1545.73     1276.87    176.48 o 
   6  17   7      764.84      735.70    213.30 o 
   7  17   7     2648.64     1895.49    636.24 o 
   8  17   7      272.57      322.76    488.93 o 
   1  19   7     1261.70     1343.34    287.24 o 
   2  19   7      322.48      697.84    278.04 o 
   3  19   7     3532.08     2763.55    332.14 o 
   4  19   7      297.89      230.81    228.18 o 
   5  19   7      714.22      355.49    178.11 o 
   6  19   7      172.16      -84.89    637.99 o 
   7  19   7     1798.80     1390.69    778.55 o 
   1  21   7     2151.89     1627.99    309.36 o 
   2  21   7      156.25        5.00    331.56 o 
   3  21   7     1538.90     1518.83    263.91 o 
   4  21   7      435.91       18.37    391.49 o 
   5  21   7      486.16      417.37    485.76 o 
   6  21   7      235.21      298.15   1680.85 o 
   1  23   7     1543.97     1590.74    699.68 o 
   2  23   7      134.62      232.50    370.63 o 
   3  23   7     3019.58     3813.96    586.49 o 
   4  23   7      214.18     1501.85    763.06 o 
   5  23   7     1382.96     1740.75    702.35 o 
   1  25   7     1702.82     1335.95    878.66 o 
   2  25   7       19.94      304.10    527.55 o 
   0   0   8   142762.86   136163.31   6460.03 o 
   2   0   8    29442.75    28285.63   1639.98 o 
   4   0   8    60568.16    63334.23   2266.36 o 
   6   0   8     5888.04     5785.50    443.17 o 
   8   0   8    36563.71    37268.79   2010.91 o 
  10   0   8     2545.57     1870.73    498.62 o 
   0   2   8    99020.35    90922.39   5597.42 o 
   1   2   8     3145.81     3104.02    174.56 o 
   2   2   8    14414.91    13278.73    449.86 o 
   3   2   8     5439.99     5630.39    464.23 o 
   4   2   8    67191.87    71901.80   1956.49 o 
   5   2   8      199.78      140.25     97.02 o 
   6   2   8     8747.44     8358.12    361.87 o 
   7   2   8     2256.97     2199.59    179.45 o 
   8   2   8    29797.62    30676.01   1006.93 o 
   9   2   8      920.05      669.82    245.44 o 
  10   2   8     3448.76     3232.07    313.78 o 
   0   4   8    84445.22    87498.21   2539.54 o 
   1   4   8    10824.34    10207.88    567.48 o 
   2   4   8    13365.48    13564.20    633.73 o 
   3   4   8    16306.18    16656.79    658.02 o 
   4   4   8    70711.74    72126.02   1835.29 o 
   5   4   8    11860.64    12363.94    457.88 o 
   6   4   8    10443.14    10729.86    438.84 o 
   7   4   8     5938.36     5745.34    295.33 o 
   8   4   8    20227.55    21268.31    853.86 o 
   9   4   8     2425.27     2588.65    442.71 o 
  10   4   8     1999.30     2291.82    372.42 o 
   0   6   8    52544.76    50683.66   1571.24 o 
   1   6   8    27748.86    25799.02    965.03 o 
   2   6   8     6989.17     7321.48    270.44 o 
   3   6   8    26712.02    25312.25    876.65 o 
   4   6   8    36511.17    37877.43   1057.61 o 
   5   6   8    29197.44    30916.76    886.07 o 
   6   6   8     1897.83     1837.33    139.94 o 
   7   6   8    10694.44    10802.06    361.71 o 
   8   6   8    13447.11    14364.16   1097.47 o 
   9   6   8     5862.93     6211.34    729.87 o 
  10   6   8      607.54      509.42    255.91 o 
   0   8   8    24934.94    24696.61    993.88 o 
   1   8   8    47435.68    47284.61   1250.27 o 
   2   8   8      200.11      231.73     64.45 o 
   3   8   8    30582.83    31853.41    865.29 o 
   4   8   8    18609.84    19289.75    592.71 o 
   5   8   8    21299.50    22215.42    670.15 o 
   6   8   8      362.16      404.40    104.01 o 
   7   8   8    11675.68    11684.23    636.52 o 
   8   8   8     8457.52     9562.10    836.83 o 
   9   8   8     8519.48     8902.80    755.07 o 
   0  10   8     8240.06     7220.31    419.93 o 
   1  10   8    41204.55    41923.79   1244.34 o 
   2  10   8     3639.57     3699.24    201.42 o 
   3  10   8    29985.87    31016.76   1011.92 o 
   4  10   8     8231.21     8780.47    464.27 o 
   5  10   8    20436.85    20236.33    829.46 o 
   6  10   8      897.94      938.05    104.76 o 
   7  10   8    17299.16    18563.33    942.92 o 
   8  10   8     2888.12     2330.42    672.00 o 
   9  10   8    11078.80    10693.01   1613.50 o 
   0  12   8     2725.94     2593.54    286.97 o 
   1  12   8    27976.58    29795.69    885.83 o 
   2  12   8     5418.93     5537.47    353.84 o 
   3  12   8    23994.25    26999.41    975.70 o 
   4  12   8     2757.11     2457.06    232.27 o 
   5  12   8    19134.31    20711.88    779.93 o 
   6  12   8     5188.00     4822.56    346.36 o 
   7  12   8    13440.53    13175.59    930.29 o 
   8  12   8      290.49     -349.10    561.65 o 
   9  12   8     9542.77     7560.28   1091.07 o 
   0  14   8       37.45      -74.70    150.76 o 
   1  14   8    30509.83    31383.01   1334.44 o 
   2  14   8    15409.40    15912.50    743.45 o 
   3  14   8    25545.78    25993.68   1128.57 o 
   4  14   8      101.93      166.92    143.29 o 
   5  14   8    16771.70    18573.26    967.92 o 
   6  14   8     9993.08     9009.90    805.04 o 
   7  14   8     8819.30     7745.70    953.83 o 
   8  14   8      222.28      254.80    507.61 o 
   0  16   8      411.59      416.85    237.13 o 
   1  16   8    15323.49    15612.76    906.93 o 
   2  16   8    26695.18    27320.46   1068.63 o 
   3  16   8    10296.37    10709.06    543.81 o 
   4  16   8     2263.70     2053.71    225.82 o 
   5  16   8     9016.41     8893.42    549.47 o 
   6  16   8    14512.18    12353.50    763.31 o 
   7  16   8     7087.32     5794.99   1362.55 o 
   8  16   8      426.85      945.98    519.19 o 
   0  18   8     4314.96     3171.21   2557.47 o 
   1  18   8     7200.45     7086.32    529.72 o 
   2  18   8    31720.13    35789.29   2127.61 o 
   3  18   8     4439.20     4057.36    501.44 o 
   4  18   8     3563.93     2552.75    370.24 o 
   5  18   8     4646.85     3788.52    426.29 o 
   6  18   8    16514.07    17346.94   2219.26 o 
   7  18   8     2513.08     1830.75    723.59 o 
   0  20   8     5548.12     4144.81    760.20 o 
   1  20   8      568.98      407.50    230.73 o 
   2  20   8    21813.14    23108.83   1416.57 o 
   3  20   8     1934.14     1823.62    370.56 o 
   4  20   8     4462.36     4022.71    782.59 o 
   5  20   8     1025.04     1268.32    392.31 o 
   6  20   8    16558.13    15552.02   1823.45 o 
   0  22   8     5427.83     5028.85    818.02 o 
   1  22   8       28.69     -243.84    277.77 o 
   2  22   8    19763.45    21959.85   1922.67 o 
   3  22   8      234.63      317.82    375.21 o 
   4  22   8     3319.44     1128.41    532.10 o 
   5  22   8       66.09      -54.06    692.90 o 
   0  24   8     3117.87     2650.25    704.96 o 
   1  24   8      902.08     1112.28    632.61 o 
   2  24   8    19403.10    17917.95   2707.51 o 
   3  24   8      874.84     1307.84    664.78 o 
   1   1   9     9152.56     9333.11    344.96 o 
   2   1   9      230.96      265.81    102.80 o 
   3   1   9     4820.80     4590.55    271.02 o 
   4   1   9      138.09      130.96    103.00 o 
   5   1   9     4186.67     4579.57    250.25 o 
   6   1   9      153.20      187.67    207.02 o 
   7   1   9     3513.87     3229.72    266.06 o 
   8   1   9       90.25      -90.42    173.37 o 
   9   1   9     1928.66     2554.86    361.65 o 
  10   1   9      143.75      277.73    260.43 o 
   1   3   9     5092.30     4729.41    268.47 o 
   2   3   9      417.10      523.87    130.65 o 
   3   3   9     4116.85     4551.12    292.33 o 
   4   3   9      223.82       48.19    112.13 o 
   5   3   9     4044.20     4212.96    267.74 o 
   6   3   9      365.96      279.55    135.48 o 
   7   3   9     4012.06     3758.15    219.93 o 
   8   3   9       29.07      -97.70    224.52 o 
   9   3   9     3025.41     3800.83    403.83 o 
  10   3   9        3.10      -19.87    298.76 o 
   1   5   9     5381.92     5263.85    314.24 o 
   2   5   9      173.67      142.89    140.14 o 
   3   5   9     3234.88     2596.85    184.44 o 
   4   5   9     1286.98     1282.11    184.95 o 
   5   5   9     9695.58     9524.64    415.21 o 
   6   5   9      767.94      556.99    167.46 o 
   7   5   9      936.51      723.61    144.35 o 
   8   5   9      573.83      789.33    271.16 o 
   9   5   9     2437.05     1994.40    375.49 o 
   1   7   9     6772.99     7133.93    304.91 o 
   2   7   9       40.63       20.97    139.56 o 
   3   7   9     8019.70     7874.07    382.34 o 
   4   7   9      443.63      602.77    132.00 o 
   5   7   9     2218.44     2492.03    194.74 o 
   6   7   9      663.16      594.55    139.78 o 
   7   7   9     1687.78     1484.33    239.58 o 
   8   7   9      298.81      -26.92    180.64 o 
   9   7   9     2081.59     2430.72    456.24 o 
   1   9   9     5626.73     5825.24    464.07 o 
   2   9   9      973.30     1011.40    154.98 o 
   3   9   9     3841.26     3490.10    200.44 o 
   4   9   9        2.91      -45.65     96.51 o 
   5   9   9     5229.20     5316.39    277.91 o 
   6   9   9      416.38      353.92    156.96 o 
   7   9   9     1520.26     1071.18    427.02 o 
   8   9   9      279.69      368.34    246.68 o 
   9   9   9     1705.54     2109.20    353.79 o 
   1  11   9     2953.38     3137.73    223.32 o 
   2  11   9      302.46      167.74    136.10 o 
   3  11   9     4864.69     5027.95    329.24 o 
   4  11   9      633.33      482.11    137.01 o 
   5  11   9     3279.36     3637.42    320.06 o 
   6  11   9      314.19      188.18    114.45 o 
   7  11   9     1679.66     1738.10    357.35 o 
   8  11   9      221.15      314.77    466.13 o 
   9  11   9     1709.13      196.03    420.33 o 
   1  13   9     5724.53     5409.43    319.48 o 
   2  13   9       92.96      170.98    115.83 o 
   3  13   9     1879.85     1644.92    217.93 o 
   4  13   9      710.39      830.52    214.25 o 
   5  13   9     2314.25     2040.14    219.87 o 
   6  13   9      736.57      690.53    346.73 o 
   7  13   9     1452.58      848.77    419.74 o 
   8  13   9      839.87      316.54    414.56 o 
   1  15   9     3650.26     3691.77    270.79 o 
   2  15   9      801.24      571.84    145.88 o 
   3  15   9     2718.35     2359.75    235.74 o 
   4  15   9      276.44      -22.83    151.14 o 
   5  15   9     2663.38     2125.20    323.63 o 
   6  15   9      702.53      898.79    206.30 o 
   7  15   9     1493.88     1653.24    652.94 o 
   8  15   9      637.94     1405.77    622.57 o 
   1  17   9     2774.51     2337.64    297.06 o 
   2  17   9      640.98      880.02    444.44 o 
   3  17   9     2007.72     1898.16    326.56 o 
   4  17   9      607.01      816.01    279.20 o 
   5  17   9     1797.89     1024.20    284.42 o 
   6  17   9      552.27      248.83    518.45 o 
   7  17   9     1985.69      784.89    972.53 o 
   1  19   9     2650.22     2396.39    527.55 o 
   2  19   9       15.18      -28.89    235.73 o 
   3  19   9     1879.46     2123.63    287.39 o 
   4  19   9      211.28      162.18    473.72 o 
   5  19   9     1120.16      969.58    496.41 o 
   6  19   9       68.42      323.39    524.98 o 
   1  21   9     1641.66     1764.79    531.01 o 
   2  21   9      270.91      232.81    207.30 o 
   3  21   9     1772.08     1966.38    556.28 o 
   4  21   9       48.77      149.64    714.25 o 
   5  21   9     1553.90      798.50    457.59 o 
   1  23   9     1578.25     1092.47    653.74 o 
   2  23   9      163.36      532.61    372.74 o 
   3  23   9     1547.43      950.68    465.09 o 
   0   0  10    23235.92    24036.07   1410.91 o 
   2   0  10    46551.68    47095.78   2480.08 o 
   4   0  10    30560.89    32965.72   1855.67 o 
   6   0  10    27448.14    30629.18   1827.61 o 
   8   0  10    11735.87    10254.37   1133.65 o 
   0   2  10    44122.12    43371.66   2249.30 o 
   1   2  10     3546.40     3465.96    392.05 o 
   2   2  10    40447.48    42876.40   1645.13 o 
   3   2  10     3286.22     2735.50    350.86 o 
   4   2  10    26631.60    28221.33    991.94 o 
   5   2  10      400.48      550.97    172.37 o 
   6   2  10    23446.77    24432.16    993.82 o 
   7   2  10      648.16      423.63    227.54 o 
   8   2  10    10734.95    10028.96    906.13 o 
   9   2  10      242.54      -27.19    307.08 o 
   0   4  10    34766.20    39667.90   2549.13 o 
   1   4  10    12779.66    12601.64    667.46 o 
   2   4  10    33817.80    34681.89   1293.34 o 
   3   4  10     6685.86     6342.66    572.17 o 
   4   4  10    27993.21    27477.66   1063.47 o 
   5   4  10     4363.16     5240.48    372.72 o 
   6   4  10    18994.13    18198.36    822.39 o 
   7   4  10     5296.76     4755.10    456.24 o 
   8   4  10    10893.95    11779.77    868.68 o 
   9   4  10     3066.09     2674.70    396.97 o 
   0   6  10    21481.94    22641.92   1307.86 o 
   1   6  10    23747.40    24199.13    865.74 o 
   2   6  10    20597.54    21408.74    815.09 o 
   3   6  10    18961.92    19678.54    833.00 o 
   4   6  10    14999.02    15598.04    709.17 o 
   5   6  10    17810.69    19766.51    690.67 o 
   6   6  10     7252.67     6975.35    401.01 o 
   7   6  10     8576.88     8015.38    471.98 o 
   8   6  10     5935.11     5277.37    715.11 o 
   9   6  10     5487.70     5302.71    513.72 o 
   0   8  10    11987.07    12094.23    691.17 o 
   1   8  10    30212.71    30965.14   1150.39 o 
   2   8  10    11829.21    11607.42    724.14 o 
   3   8  10    22237.52    22217.16    878.16 o 
   4   8  10     5803.01     6132.26    322.21 o 
   5   8  10    15276.59    15463.22    714.86 o 
   6   8  10     5124.20     4539.95    525.12 o 
   7   8  10    10700.16    10659.42    565.05 o 
   8   8  10     2993.97     2420.94    367.71 o 
   9   8  10     7211.88     8353.35   1527.92 o 
   0  10  10     6319.31     6339.51    642.35 o 
   1  10  10    21407.24    19448.62   1991.91 o 
   2  10  10     5991.01     6254.04    409.04 o 
   3  10  10    22166.14    22812.35    964.08 o 
   4  10  10     2500.96     2442.49    202.53 o 
   5  10  10    17940.81    18621.25    794.93 o 
   6  10  10     3562.86     3299.91    280.83 o 
   7  10  10    13594.56    12650.92    888.29 o 
   8  10  10     1158.59     1015.93    252.36 o 
   0  12  10     3494.90     3526.38    420.81 o 
   1  12  10    19777.15    20559.56    916.06 o 
   2  12  10     5386.94     5652.95    425.53 o 
   3  12  10    22439.75    23074.45   1074.62 o 
   4  12  10     1821.16     1880.38    223.88 o 
   5  12  10    17627.48    17795.70    944.07 o 
   6  12  10     2277.07     1659.37    325.83 o 
   7  12  10     7837.82     6113.07   1278.32 o 
   8  12  10     1765.98     2601.71    552.15 o 
   0  14  10     7990.63     6611.87    563.31 o 
   1  14  10    21553.78    23441.18   1008.24 o 
   2  14  10     5495.87     5224.65    432.78 o 
   3  14  10    16856.29    17320.05    900.15 o 
   4  14  10     4804.13     4494.02    343.47 o 
   5  14  10    11895.01    11446.04    967.90 o 
   6  14  10     3414.94     2556.26    534.49 o 
   7  14  10     8027.93     6925.09   1175.44 o 
   0  16  10    11635.66     9394.94    981.07 o 
   1  16  10    11944.96    11610.96    829.66 o 
   2  16  10     9458.35     8852.75    706.99 o 
   3  16  10    11002.86     9186.14    753.09 o 
   4  16  10     6148.60     5857.61    539.78 o 
   5  16  10     7006.85     7528.87    782.92 o 
   6  16  10     6569.05     5194.24    843.07 o 
   7  16  10     5173.34     5008.56    828.08 o 
   0  18  10    10346.28    12158.60   2128.69 o 
   1  18  10     4318.58     4034.53    420.11 o 
   2  18  10    14007.05    11414.90   1284.37 o 
   3  18  10     3958.04     3339.62    606.94 o 
   4  18  10     9846.32     8313.96    853.90 o 
   5  18  10     2708.65     2643.94    532.97 o 
   6  18  10     7431.52     8945.13   1336.89 o 
   0  20  10    12696.12    12472.45   1959.68 o 
   1  20  10      861.28      886.01    367.52 o 
   2  20  10    10833.13    11225.25   1103.34 o 
   3  20  10      236.78      231.58    476.29 o 
   4  20  10     8722.56     7661.68   3208.18 o 
   5  20  10      397.86       90.36   1606.76 o 
   0  22  10    12324.30    11360.15   1795.67 o 
   1  22  10      293.39      473.70    315.71 o 
   2  22  10     9358.75     8235.96   1423.78 o 
   3  22  10      117.80     -346.37   1157.72 o 
   1   1  11     3271.88     2868.90    287.61 o 
   2   1  11      186.03      -28.90    132.22 o 
   3   1  11     5077.83     4809.40    345.30 o 
   4   1  11       50.73      155.87    165.64 o 
   5   1  11      851.58      684.27    163.15 o 
   6   1  11      101.48      -37.08    403.89 o 
   7   1  11     4036.84     3889.22    453.38 o 
   8   1  11       84.62     -241.26    264.24 o 
   9   1  11       78.84      600.12    235.15 o 
   1   3  11     2370.26     2415.71    275.82 o 
   2   3  11       17.84       95.70    115.54 o 
   3   3  11     6137.69     6573.49    394.88 o 
   4   3  11       88.70      109.52    145.05 o 
   5   3  11     1476.34      864.50    417.88 o 
   6   3  11      109.89      134.40    114.36 o 
   7   3  11     3784.05     3826.99    399.64 o 
   8   3  11       53.63       43.34    254.72 o 
   9   3  11      252.48       10.78    389.82 o 
   1   5  11     4450.18     4322.05    297.06 o 
   2   5  11      513.13      469.30    152.54 o 
   3   5  11     6838.10     5799.10    396.37 o 
   4   5  11      690.31      378.45    165.52 o 
   5   5  11      643.67      366.78    123.88 o 
   6   5  11      650.75      573.63    304.58 o 
   7   5  11     5911.97     4932.31    531.37 o 
   8   5  11      346.50      -46.29    210.55 o 
   9   5  11      206.91      242.06    267.78 o 
   1   7  11     5889.90     4625.52    448.97 o 
   2   7  11      316.89      171.94    171.10 o 
   3   7  11     3693.39     3496.77    288.43 o 
   4   7  11      150.45      335.28    140.18 o 
   5   7  11     3446.38     3156.73    287.80 o 
   6   7  11      181.41      215.10    192.96 o 
   7   7  11     2441.56     1818.87    304.90 o 
   8   7  11      560.25       10.34    279.81 o 
   1   9  11     3278.89     3402.09    436.26 o 
   2   9  11      646.97      633.04    191.42 o 
   3   9  11     5555.35     5573.67    295.43 o 
   4   9  11      781.56      641.87    135.49 o 
   5   9  11     1084.36      811.23    152.84 o 
   6   9  11      247.53      408.18    150.14 o 
   7   9  11     2756.22     2499.43    334.03 o 
   8   9  11      733.57      858.25    503.22 o 
   1  11  11     3282.36     3262.99    522.86 o 
   2  11  11      314.02     -233.73    314.49 o 
   3  11  11     2011.16     1941.59    300.73 o 
   4  11  11      115.32      123.81    155.33 o 
   5  11  11     1208.02      916.44    266.49 o 
   6  11  11      346.16      139.28    342.93 o 
   7  11  11     2252.49     1668.03    730.68 o 
   8  11  11      150.54     1681.92    753.61 o 
   1  13  11     1685.32     1315.77    377.88 o 
   2  13  11       61.54      -34.23    183.86 o 
   3  13  11     2261.47     2052.74    419.22 o 
   4  13  11       77.67      238.39    146.70 o 
   5  13  11     1410.08      675.15    747.48 o 
   6  13  11      315.21      413.34    359.59 o 
   7  13  11     1246.00      758.99    514.51 o 
   1  15  11     1762.28     1394.89    443.90 o 
   2  15  11      272.67      165.87    211.83 o 
   3  15  11     2341.50     2157.60    435.81 o 
   4  15  11      336.54      759.10    286.43 o 
   5  15  11     1382.68      893.91    335.30 o 
   6  15  11      458.32      289.32    404.65 o 
   1  17  11     2274.29     1687.24    606.43 o 
   2  17  11        6.89       22.05    342.37 o 
   3  17  11     1534.76     1113.14    322.90 o 
   4  17  11      271.50     -431.36    431.36 o 
   5  17  11     2877.09     3173.50    747.26 o 
   6  17  11      254.37      294.42    395.65 o 
   1  19  11     2741.59     3344.84    484.75 o 
   2  19  11      102.28      288.05    245.46 o 
   3  19  11     1034.31     1313.89    541.61 o 
   4  19  11      288.14     -722.20    722.20 o 
   1  21  11     2120.88     2339.51    605.50 o 
   2  21  11       63.45     -349.71    754.37 o 
   3  21  11     1196.60      337.74   1626.13 o 
   0   0  12    10062.73     9443.08   2994.71 o 
   2   0  12    38173.77    41862.39   2749.79 o 
   4   0  12     7243.51     6997.10    546.41 o 
   6   0  12    23051.22    23182.53   1795.97 o 
   8   0  12     3035.95     1812.95    404.66 o 
   0   2  12    14045.80    14080.60   1025.68 o 
   1   2  12      935.84      777.35    255.83 o 
   2   2  12    45603.94    49639.49   2349.39 o 
   3   2  12     1108.91     1027.84    216.14 o 
   4   2  12     7616.37     7443.96    578.94 o 
   5   2  12     2553.07     2449.53    250.16 o 
   6   2  12    22230.38    20469.37   1334.54 o 
   7   2  12      281.33     -218.29    601.13 o 
   8   2  12     2587.93     1725.96    430.03 o 
   0   4  12     5841.62     5794.56    500.86 o 
   1   4  12     6527.25     6882.54    446.30 o 
   2   4  12    35153.46    37966.33   1532.16 o 
   3   4  12     6422.01     6273.51    479.23 o 
   4   4  12     3594.66     2616.34    269.45 o 
   5   4  12     6972.54     6545.85    465.31 o 
   6   4  12    23114.61    23682.77   1098.65 o 
   7   4  12     2257.31     1651.60    468.38 o 
   8   4  12     3460.06     2507.83    529.80 o 
   0   6  12     1796.95     1873.69    310.08 o 
   1   6  12    13190.14    11945.14    703.59 o 
   2   6  12    30209.01    31052.73   1448.26 o 
   3   6  12    12277.75    12551.95    904.23 o 
   4   6  12     1254.71     1099.95    228.00 o 
   5   6  12     8647.70     8480.66    522.89 o 
   6   6  12    15245.84    16645.36    823.33 o 
   7   6  12     8560.62     8014.68   1168.30 o 
   8   6  12      284.82       -7.58    314.72 o 
   0   8  12     1781.42     1742.24    341.02 o 
   1   8  12    23063.74    23378.34   1118.52 o 
   2   8  12    12314.97    12280.36    612.83 o 
   3   8  12    20695.07    20461.54   1006.87 o 
   4   8  12      156.04      -14.49    234.38 o 
   5   8  12     9628.76     9395.40    562.56 o 
   6   8  12     8178.31     7918.72    576.04 o 
   7   8  12     7751.28     7970.39    805.46 o 
   8   8  12      221.61      354.42    448.44 o 
   0  10  12     1748.20     1538.54    673.36 o 
   1  10  12    13034.50    12887.80    971.16 o 
   2  10  12     4030.78     4239.20    494.41 o 
   3  10  12    16020.58    15921.49    953.87 o 
   4  10  12      807.24      894.66    375.71 o 
   5  10  12    11610.19    10441.33    854.11 o 
   6  10  12     2876.80     2801.92    638.79 o 
   7  10  12     8997.55     8673.89   1488.73 o 
   0  12  12     2267.62     2301.69    500.32 o 
   1  12  12    20877.24    19534.73   2232.19 o 
   2  12  12     1116.03     1172.04    322.79 o 
   3  12  12    13005.36    13377.50   1404.36 o 
   4  12  12     2951.79     3064.65    357.17 o 
   5  12  12     9425.37    10748.67    994.71 o 
   6  12  12      226.38      705.86    478.55 o 
   7  12  12     7188.00     8846.00   1534.30 o 
   0  14  12     8110.07    10340.98   1135.86 o 
   1  14  12    14517.75    17116.81   1695.51 o 
   2  14  12       24.23     -172.29    428.49 o 
   3  14  12     8905.75     8520.39    773.58 o 
   4  14  12     5719.27     5043.41   1170.99 o 
   5  14  12     7630.64     8346.89   1258.61 o 
   6  14  12      123.58     -271.12    350.34 o 
   0  16  12    15646.19    16739.19   2107.43 o 
   1  16  12     7780.19     7721.92    799.44 o 
   2  16  12      578.41      706.74    316.41 o 
   3  16  12     7658.81     8803.49    859.41 o 
   4  16  12    12562.62    14326.11   1996.82 o 
   5  16  12     5947.87     5932.50   1158.01 o 
   0  18  12    20110.84    18336.12   2801.78 o 
   1  18  12     1908.97     1102.48    422.24 o 
   2  18  12     1732.35     1406.57    357.36 o 
   3  18  12     3025.18     3307.38   1735.14 o 
   4  18  12    16534.75    16761.54   2210.96 o 
   0  20  12    13697.15    13473.22   1998.66 o 
   1  20  12      614.09      670.92    983.38 o 
   2  20  12     1592.23      182.99   1889.84 o 
   1   1  13     2857.83     2470.99    514.33 o 
   2   1  13       82.79     -123.39    175.24 o 
   3   1  13     4172.17     3931.16    274.69 o 
   4   1  13       37.95       41.62    262.04 o 
   5   1  13     2454.15     2242.01    568.49 o 
   6   1  13        3.63     -117.66    461.78 o 
   7   1  13     1481.66      710.78    373.34 o 
   8   1  13        9.36      486.96    281.88 o 
   1   3  13     3405.27     2950.47    340.56 o 
   2   3  13      204.57        4.63    222.24 o 
   3   3  13     3306.68     2591.61    318.42 o 
   4   3  13      192.73       58.48    304.25 o 
   5   3  13     2061.65     1177.30    547.86 o 
   6   3  13      137.14     -466.44    564.97 o 
   7   3  13     2147.73     1984.59    630.54 o 
   8   3  13       96.48      213.61    496.74 o 
   1   5  13     2689.73     2050.16    275.49 o 
   2   5  13      632.52      391.86    241.92 o 
   3   5  13     2131.46     1858.69    320.96 o 
   4   5  13      104.83       87.97    309.23 o 
   5   5  13     2782.32     2306.26    422.57 o 
   6   5  13      150.59      203.11    152.11 o 
   7   5  13     1260.88     1134.63    439.49 o 
   1   7  13     2998.01     2554.60    495.00 o 
   2   7  13      130.30      -41.70    320.19 o 
   3   7  13     1370.52      697.11    366.80 o 
   4   7  13      382.75      525.79    172.22 o 
   5   7  13     1512.65       50.16   2490.99 o 
   6   7  13       65.05      244.89    206.81 o 
   7   7  13     2354.20     1161.59   1714.82 o 
   1   9  13     2801.42     2707.95    299.57 o 
   2   9  13      183.74      -91.70    201.44 o 
   3   9  13     1835.97     1569.38    188.33 o 
   4   9  13      270.71       77.86    205.97 o 
   5   9  13     1631.56     1606.82    297.46 o 
   6   9  13      291.92      433.15    585.21 o 
   7   9  13     1646.08     1149.64    577.82 o 
   3  11  13     2464.26     1865.98    595.13 o 
   4  11  13      405.82      251.50    542.95 o 
   5  11  13     1308.79     1940.67    708.18 o 
   6  11  13      462.47     1002.99    507.77 o 
   1  13  13     2033.91     3248.26    740.52 o 
   2  13  13       77.17       55.33    478.42 o 
   3  13  13     2160.57      963.12    354.70 o 
   4  13  13        9.74     -338.71    338.71 o 
   5  13  13      772.63     1284.23    533.24 o 
   6  13  13      192.22      752.69    406.36 o 
   1  15  13     1387.82     1763.12    789.00 o 
   2  15  13       12.17     -251.89    459.44 o 
   3  15  13     2036.54      960.30    732.82 o 
   4  15  13      402.59     -138.96    474.50 o 
   5  15  13     1579.64     1713.43    552.42 o 
   1  17  13     1524.23      407.56    495.56 o 
   2  17  13        7.97      553.34    620.59 o 
   3  17  13     2029.54     1601.38    636.33 o 
   4  17  13      117.44      543.25    634.63 o 
   1  19  13     1286.03      783.35    393.30 o 
   4   0  14    14213.64    12772.05   1688.63 o 
   3   2  14      593.04     1086.13    660.78 o 
   4   2  14    16936.03    15782.51   1350.16 o 
   5   2  14      608.12     -450.72    529.78 o 
   7   2  14     1171.13     1158.62    397.54 o 
   2   4  14     8699.87    10513.40   1785.65 o 
   3   4  14     5188.08     5649.92   1179.05 o 
   4   4  14    11482.77    10813.27   1862.73 o 
   5   4  14     2380.35     1772.88    771.01 o 
   6   4  14     7358.65     7643.21   1113.41 o 
   7   4  14     2827.56     2289.22    563.40 o 
   0   6  14    18657.22    19553.88   1715.31 o 
   1   6  14     8098.08     8764.67   1190.03 o 
   2   6  14     5596.20     5710.96   1135.71 o 
   3   6  14     7069.73     5761.33    944.47 o 
   4   6  14     8399.21     8190.66   1126.33 o 
   5   6  14     4702.85     5102.79   1055.08 o 
   6   6  14     4521.64     4689.46   1004.90 o 
   0   8  14     3430.12     3683.06    463.86 o 
   1   8  14    15235.67    14851.70   1527.87 o 
   2   8  14     2955.52     2974.69    511.69 o 
   3   8  14    10577.16    11911.35   1521.94 o 
   4   8  14     4397.19     4308.44    531.97 o 
   5   8  14     8660.89     6451.13   1029.74 o 
   0  10  14     3339.41     3129.32    401.95 o 
   1  10  14    10515.29     9583.59   1282.28 o 
   2  10  14     2307.90     2204.00    461.43 o 
   5  10  14    10325.25    12512.30   1578.53 o 
   6  10  14      846.90     1247.78    779.44 o 
   1  12  14    11312.32     8127.38   3209.70 o 
   2  12  14      994.97      624.93    313.11 o 
   3  12  14    10004.61     8612.09   1089.52 o 
   4  12  14     2192.96     4318.95    946.21 o 
   5  12  14     7547.29     6814.87   3091.64 o 
   0  14  14     3772.02     5336.31    855.94 o 
   1  14  14     7457.43     8339.04   1134.24 o 
   2  14  14     3025.38     3177.64    571.21 o 
   3  14  14     8631.55     6739.80   1110.51 o 
   4  14  14     4064.57     4384.20   1360.66 o 
   0  16  14     5073.54     5400.35    852.16 o 
   1  16  14     5221.76     4195.63    728.91 o 
   2  16  14     5554.72     6403.51   1053.61 o 
   3  16  14     5353.70     6607.21   1532.82 o 
   3   1  15     1520.66     1346.41   1457.38 o 
   4   1  15       86.49     -609.78    609.78 o 
   2   3  15      162.61     -150.76    462.75 o 
   3   3  15      945.75     1060.54   2336.79 o 
   4   3  15      155.44      405.93    489.48 o 
   1   5  15     2730.22     3108.88    561.17 o 
   2   5  15      159.47      493.39    352.94 o 
   3   5  15      875.51      262.46   1727.24 o 
   4   5  15      180.97      393.99    389.23 o 
   1   7  15     1496.53      891.23   1212.71 o 
   2   7  15      162.29      835.09    415.44 o 
   4  11  15      295.96       83.58    472.41 o 
   1  13  15      895.72      643.82    455.84 o 
   2  13  15       95.66     -234.78    465.08 o 
   3  13  15     1410.88     1414.42    648.12 o 
   1  15  15     1355.05     1953.42    530.35 o 
   2   2  16     3243.03     2506.02    545.59 o 
   3   2  16      631.99     -549.66    753.18 o 
   1   4  16     2885.61     1282.95   1880.92 o 
   2   4  16     2216.51     2259.35    519.60 o 
                                                 
